# Supplementary material for: Deposition and water repelling of temperature-responsive nanopesticides on leaves
Source: Nat Commun. 2023 Oct 12;14:6401. doi: 10.1038/s41467-023-41878-3 (PMC10570302; doi:10.1038/s41467-023-41878-3)
Supplement: Supplementary file 4 — Source Data [file 41467_2023_41878_MOESM4_ESM.zip]

Archive with 9 entries (8 files):
- 源数据/
- 源数据/Figure 2.xlsx
- 源数据/Figure 3.xlsx
- 源数据/Figure 4.xlsx
- 源数据/Figure 5.xlsx
- 源数据/Figure 6.xlsx
- 源数据/Figure 7.xlsx
- 源数据/Figure 8.xlsx
- 源数据/ncomms-example-source-data.xlsx
