# Supplementary material for: Deposition and water repelling of temperature-responsive nanopesticides on leaves
Source: Nat Commun. 2023 Oct 12;14:6401. doi: 10.1038/s41467-023-41878-3 (PMC10570302; doi:10.1038/s41467-023-41878-3)
Supplement: Supplementary file 4 — Source Data [file 41467_2023_41878_MOESM4_ESM.zip › 源数据/Figure 2.xlsx]

## Sheet: Figure 2a
	sample 1		sample 2		sample 3
flow rate（mL/min）	size(nm)	PDI	size(nm)	PDI	size(nm)	PDI
2	211	0.201	213	0.197	230	0.224
5	182	0.21	185	0.19	175	0.186
10	146	0.171	145	0.182	147	0.16
20	125	0.225	121	0.24	122	0.208
30	116	0.238	118	0.256	121	0.225
50	114	0.29	112	0.253	110	0.249

## Sheet: Figure 2b
	sample 1		sample 2		sample 3
flow rate（mL/min）	EE(%)	DLC(%)	EE(%)	DLC(%)	EE(%)	DLC(%)
2	82.3452	62.22	83.145	62.447	82.3411	62.1
5	84.241	62.7536	83.943	62.6707	83.2452	62.4752
10	86.113	63.2658	84.948	62.9487	84.1584	62.7306
20	87.612	63.666	89.4523	64.1454	88.9675	64.0204
30	92.3415	64.8732	94.9451	65.5042	94.4515	65.3863
50	93.4579	65.1466	94.7143	65.4492	92.8923	65.0086

## Sheet: Figure 2c
	2 mL/min			5 mL/min			10 mL/min			20 mL/min			30 mL/min			50 mL/min
Time(day)	sample 1	sample 2	sample 3	sample 1	sample 2	sample 3	sample 1	sample 2	sample 3	sample 1	sample 2	sample 3	sample 1	sample 2	sample 3	sample 1	sample 2	sample 3
0	209	216	214	170	167	174	149	144	146	115	119	107	98	96	97	91	91	96
1	212	216	207	163	166	170	146	142	147	101	106	115	96	100	92	98	92	95
4	215	209	216	169	174	164	148	144	139	118	105	99	97	94	95	95	92	97
7	210	216	213	165	166	168	139	145	136	104	112	113	104	99	95	90	103	96
14	210	218	209	170	168	165	150	159	137	117	110	109	97	99	96	98	105	84
21	212	201	204	158	166	162	139	138	141	110	109	101	97	106	102	89	96	93
30	213	206	204	163	162	158	130	125	135	109	115	106	101	102	100	96	92	96
45	204	200	209	162	163	158	141	136	130	99	117	105	95	101	88	88	95	91
60	192	200	207	156	160	158	134	134	131	110	105	103	97	97	96	95	94	96

## Sheet: Figure 2d
	sample 1		sample 2		sample 3
polymer concentration（mg/mL）	size(nm)	PDI	size(nm)	PDI	size(nm)	PDI
0.0125	178	0.202	184	0.175	166	0.147
0.025	165	0.147	170	0.173	176	0.178
0.05	122	0.236	118	0.152	121	0.191
0.1	110	0.291	113	0.251	115	0.249
0.2	104	0.194	108	0.187	111	0.185

## Sheet: Figure 2e
	sample 1		sample 2		sample 3
polymer concentration（mg/mL）	EE(%)	DLC(%)	EE(%)	DLC(%)	EE(%)	DLC(%)
0.0125	83.452	86.6702	84.7815	87.2429	83.6804	87.0036
0.025	89.7485	78.2132	90.7854	78.4083	89.9371	78.249
0.05	93.4785	65.1516	92.0737	64.807	91.7846	64.7352
0.1	93.4579	48.3092	94.7143	48.6427	92.8923	48.1576
0.2	95.9745	32.4266	95.7452	32.3742	94.7673	32.1499

## Sheet: Figure 2f
	0.2 mg/mL polymer			0.1 mg/mL polymer			0.05 mg/mL polymer			0.025 mg/mL polymer			0.0125 mg/mL polymer
Time(day)	sample 1	sample 2	sample 3	sample 1	sample 2	sample 3	sample 1	sample 2	sample 3	sample 1	sample 2	sample 3	sample 1	sample 2	sample 3
0	100	97	96	96	93	98	125	118	124	160	155	151	156	152	162
3	103	98	107	95	99	93	130	121	125	162	158	153	158	162	155
7	100	100	101	96	102	89	127	124	121	125	127	122	163	158	154
14	96	99	93	105	96	86	127	125	122	154	158	150	158	162	153
21	96	90	101	106	96	85	124	123	122	166	159	154	158	163	151
30	94	91	96	94	98	91	126	125	123	155	161	149	153	159	150
45	90	93	94	97	98	96	126	130	116	157	158	155	162	158	153
60	96	101	90	98	99	99	119	118	118	165	161	153	158	162	153

## Sheet: Figure 2g
	Size(nm)	Intensity(%)	Size(nm)	Intensity(%)
	TM		FNP
	53.67	0.93	23.28	0.01
	53.91	0.95	23.38	0.01
	54.15	0.97	23.49	0.01
	54.39	0.99	23.59	0.01
	54.64	1.01	23.7	0.01
	54.88	1.03	23.8	0.01
	55.12	1.06	23.91	0.01
	55.37	1.08	24.02	0.01
	55.62	1.1	24.12	0.01
	55.87	1.12	24.23	0.01
	56.12	1.15	24.34	0.01
	56.37	1.17	24.45	0.01
	56.62	1.2	24.56	0.02
	56.87	1.22	24.67	0.02
	57.13	1.25	24.78	0.02
	57.38	1.27	24.89	0.02
	57.64	1.3	25	0.02
	57.9	1.33	25.11	0.02
	58.16	1.36	25.23	0.02
	58.42	1.38	25.34	0.02
	58.68	1.41	25.45	0.02
	58.94	1.44	25.57	0.02
	59.2	1.47	25.68	0.02
	59.47	1.5	25.79	0.02
	59.73	1.53	25.91	0.02
	60	1.56	26.03	0.03
	60.27	1.59	26.14	0.03
	60.54	1.63	26.26	0.03
	60.81	1.66	26.38	0.03
	61.08	1.69	26.49	0.03
	61.35	1.73	26.61	0.03
	61.63	1.76	26.73	0.03
	61.9	1.8	26.85	0.03
	62.18	1.83	26.97	0.03
	62.46	1.87	27.09	0.04
	62.74	1.91	27.21	0.04
	63.02	1.94	27.33	0.04
	63.3	1.98	27.46	0.04
	63.58	2.02	27.58	0.04
	63.87	2.06	27.7	0.04
	64.15	2.1	27.83	0.04
	64.44	2.14	27.95	0.05
	64.73	2.18	28.08	0.05
	65.02	2.23	28.2	0.05
	65.31	2.27	28.33	0.05
	65.6	2.31	28.45	0.05
	65.89	2.36	28.58	0.05
	66.19	2.4	28.71	0.06
	66.48	2.45	28.84	0.06
	66.78	2.5	28.97	0.06
	67.08	2.55	29.1	0.06
	67.38	2.59	29.23	0.07
	67.68	2.64	29.36	0.07
	67.98	2.69	29.49	0.07
	68.29	2.74	29.62	0.07
	68.59	2.8	29.75	0.08
	68.9	2.85	29.89	0.08
	69.21	2.9	30.02	0.08
	69.52	2.96	30.15	0.08
	69.83	3.01	30.29	0.09
	70.14	3.07	30.42	0.09
	70.45	3.12	30.56	0.09
	70.77	3.18	30.7	0.1
	71.09	3.24	30.83	0.1
	71.4	3.3	30.97	0.1
	71.72	3.36	31.11	0.11
	72.04	3.42	31.25	0.11
	72.37	3.49	31.39	0.12
	72.69	3.55	31.53	0.12
	73.01	3.61	31.67	0.12
	73.34	3.68	31.81	0.13
	73.67	3.75	31.95	0.13
	74	3.81	32.1	0.14
	74.33	3.88	32.24	0.14
	74.66	3.95	32.38	0.15
	75	4.02	32.53	0.15
	75.33	4.09	32.67	0.16
	75.67	4.17	32.82	0.16
	76.01	4.24	32.97	0.17
	76.35	4.32	33.12	0.17
	76.69	4.39	33.26	0.18
	77.03	4.47	33.41	0.19
	77.37	4.55	33.56	0.19
	77.72	4.63	33.71	0.2
	78.07	4.71	33.86	0.21
	78.42	4.79	34.01	0.21
	78.77	4.87	34.17	0.22
	79.12	4.96	34.32	0.23
	79.47	5.04	34.47	0.23
	79.83	5.13	34.63	0.24
	80.19	5.22	34.78	0.25
	80.54	5.31	34.94	0.26
	80.9	5.4	35.09	0.27
	81.27	5.49	35.25	0.28
	81.63	5.58	35.41	0.28
	81.99	5.68	35.57	0.29
	82.36	5.77	35.72	0.3
	82.73	5.87	35.88	0.31
	83.1	5.97	36.04	0.32
	83.47	6.07	36.21	0.33
	83.84	6.17	36.37	0.34
	84.22	6.27	36.53	0.36
	84.6	6.37	36.69	0.37
	84.97	6.48	36.86	0.38
	85.35	6.58	37.02	0.39
	85.74	6.69	37.19	0.4
	86.12	6.8	37.35	0.42
	86.5	6.91	37.52	0.43
	86.89	7.02	37.69	0.44
	87.28	7.14	37.86	0.46
	87.67	7.25	38.03	0.47
	88.06	7.37	38.2	0.49
	88.46	7.49	38.37	0.5
	88.85	7.61	38.54	0.52
	89.25	7.73	38.71	0.53
	89.65	7.85	38.88	0.55
	90.05	7.98	39.06	0.56
	90.45	8.1	39.23	0.58
	90.85	8.23	39.41	0.6
	91.26	8.36	39.58	0.62
	91.67	8.49	39.76	0.64
	92.08	8.62	39.94	0.66
	92.49	8.76	40.12	0.68
	92.9	8.89	40.3	0.7
	93.32	9.03	40.48	0.72
	93.74	9.17	40.66	0.74
	94.16	9.31	40.84	0.76
	94.58	9.45	41.02	0.78
	95	9.6	41.21	0.81
	95.42	9.74	41.39	0.83
	95.85	9.89	41.58	0.85
	96.28	10.04	41.76	0.88
	96.71	10.19	41.95	0.91
	97.14	10.34	42.14	0.93
	97.58	10.5	42.32	0.96
	98.01	10.66	42.51	0.99
	98.45	10.81	42.7	1.02
	98.89	10.97	42.89	1.04
	99.33	11.14	43.09	1.07
	99.78	11.3	43.28	1.11
	100.22	11.47	43.47	1.14
	100.67	11.63	43.67	1.17
	101.12	11.8	43.86	1.2
	101.57	11.97	44.06	1.24
	102.03	12.15	44.26	1.27
	102.49	12.32	44.45	1.31
	102.94	12.5	44.65	1.34
	103.4	12.68	44.85	1.38
	103.87	12.86	45.05	1.42
	104.33	13.04	45.25	1.46
	104.8	13.23	45.46	1.5
	105.27	13.41	45.66	1.54
	105.74	13.6	45.86	1.58
	106.21	13.79	46.07	1.63
	106.68	13.98	46.27	1.67
	107.16	14.18	46.48	1.72
	107.64	14.38	46.69	1.76
	108.12	14.57	46.9	1.81
	108.6	14.78	47.11	1.86
	109.09	14.98	47.32	1.91
	109.58	15.18	47.53	1.96
	110.07	15.39	47.74	2.01
	110.56	15.6	47.96	2.07
	111.05	15.81	48.17	2.12
	111.55	16.02	48.39	2.18
	112.05	16.24	48.6	2.23
	112.55	16.46	48.82	2.29
	113.05	16.67	49.04	2.35
	113.56	16.9	49.26	2.41
	114.07	17.12	49.48	2.48
	114.58	17.34	49.7	2.54
	115.09	17.57	49.92	2.6
	115.6	17.8	50.14	2.67
	116.12	18.03	50.37	2.74
	116.64	18.27	50.59	2.81
	117.16	18.5	50.82	2.88
	117.69	18.74	51.05	2.95
	118.21	18.98	51.27	3.03
	118.74	19.23	51.5	3.1
	119.27	19.47	51.73	3.18
	119.8	19.72	51.97	3.26
	120.34	19.97	52.2	3.34
	120.88	20.22	52.43	3.43
	121.42	20.47	52.67	3.51
	121.96	20.73	52.9	3.6
	122.51	20.99	53.14	3.68
	123.05	21.25	53.38	3.77
	123.6	21.51	53.61	3.87
	124.16	21.77	53.85	3.96
	124.71	22.04	54.09	4.05
	125.27	22.31	54.34	4.15
	125.83	22.58	54.58	4.25
	126.39	22.85	54.82	4.35
	126.96	23.13	55.07	4.46
	127.53	23.4	55.31	4.56
	128.1	23.68	55.56	4.67
	128.67	23.97	55.81	4.78
	129.24	24.25	56.06	4.89
	129.82	24.54	56.31	5
	130.4	24.82	56.56	5.12
	130.99	25.11	56.82	5.24
	131.57	25.41	57.07	5.36
	132.16	25.7	57.32	5.48
	132.75	26	57.58	5.61
	133.34	26.3	57.84	5.73
	133.94	26.6	58.1	5.86
	134.54	26.9	58.36	6
	135.14	27.21	58.62	6.13
	135.74	27.51	58.88	6.27
	136.35	27.82	59.14	6.41
	136.96	28.14	59.41	6.55
	137.57	28.45	59.67	6.7
	138.19	28.77	59.94	6.84
	138.81	29.08	60.21	6.99
	139.43	29.4	60.48	7.15
	140.05	29.73	60.75	7.3
	140.68	30.05	61.02	7.46
	141.31	30.38	61.29	7.62
	141.94	30.71	61.57	7.79
	142.57	31.04	61.84	7.95
	143.21	31.37	62.12	8.12
	143.85	31.7	62.4	8.29
	144.49	32.04	62.67	8.47
	145.14	32.38	62.95	8.65
	145.79	32.72	63.24	8.83
	146.44	33.06	63.52	9.01
	147.1	33.4	63.8	9.2
	147.75	33.75	64.09	9.39
	148.41	34.1	64.37	9.58
	149.08	34.45	64.66	9.78
	149.74	34.8	64.95	9.98
	150.41	35.16	65.24	10.18
	151.09	35.51	65.53	10.39
	151.76	35.87	65.83	10.6
	152.44	36.23	66.12	10.81
	153.12	36.59	66.42	11.03
	153.81	36.95	66.71	11.25
	154.49	37.32	67.01	11.47
	155.18	37.68	67.31	11.69
	155.88	38.05	67.61	11.92
	156.58	38.42	67.91	12.16
	157.28	38.8	68.22	12.39
	157.98	39.17	68.52	12.63
	158.68	39.54	68.83	12.88
	159.39	39.92	69.14	13.12
	160.11	40.3	69.45	13.37
	160.82	40.68	69.76	13.63
	161.54	41.06	70.07	13.88
	162.26	41.44	70.38	14.14
	162.99	41.83	70.7	14.41
	163.72	42.22	71.01	14.68
	164.45	42.6	71.33	14.95
	165.19	42.99	71.65	15.22
	165.92	43.38	71.97	15.5
	166.67	43.78	72.29	15.79
	167.41	44.17	72.62	16.07
	168.16	44.56	72.94	16.36
	168.91	44.96	73.27	16.66
	169.67	45.36	73.59	16.96
	170.43	45.76	73.92	17.26
	171.19	46.16	74.25	17.56
	171.95	46.56	74.58	17.87
	172.72	46.96	74.92	18.19
	173.49	47.36	75.25	18.5
	174.27	47.77	75.59	18.83
	175.05	48.18	75.93	19.15
	175.83	48.58	76.27	19.48
	176.62	48.99	76.61	19.81
	177.41	49.4	76.95	20.15
	178.2	49.81	77.3	20.49
	179	50.22	77.64	20.83
	179.8	50.63	77.99	21.18
	180.6	51.05	78.34	21.54
	181.41	51.46	78.69	21.89
	182.22	51.87	79.04	22.25
	183.04	52.29	79.39	22.62
	183.85	52.71	79.75	22.98
	184.68	53.12	80.1	23.36
	185.5	53.54	80.46	23.73
	186.33	53.96	80.82	24.11
	187.16	54.38	81.18	24.5
	188	54.8	81.55	24.88
	188.84	55.22	81.91	25.28
	189.69	55.64	82.28	25.67
	190.53	56.06	82.64	26.07
	191.39	56.48	83.01	26.48
	192.24	56.9	83.39	26.88
	193.1	57.32	83.76	27.29
	193.96	57.74	84.13	27.71
	194.83	58.17	84.51	28.13
	195.7	58.59	84.89	28.55
	196.58	59.01	85.27	28.98
	197.46	59.44	85.65	29.41
	198.34	59.86	86.03	29.84
	199.23	60.28	86.41	30.28
	200.12	60.71	86.8	30.72
	201.01	61.13	87.19	31.17
	201.91	61.55	87.58	31.61
	202.81	61.98	87.97	32.07
	203.72	62.4	88.36	32.52
	204.63	62.82	88.76	32.98
	205.55	63.25	89.16	33.45
	206.47	63.67	89.55	33.91
	207.39	64.09	89.96	34.38
	208.32	64.51	90.36	34.86
	209.25	64.93	90.76	35.33
	210.18	65.35	91.17	35.81
	211.12	65.78	91.57	36.3
	212.07	66.2	91.98	36.78
	213.02	66.61	92.4	37.27
	213.97	67.03	92.81	37.77
	214.92	67.45	93.22	38.26
	215.89	67.87	93.64	38.76
	216.85	68.29	94.06	39.27
	217.82	68.7	94.48	39.77
	218.79	69.12	94.9	40.28
	219.77	69.53	95.33	40.79
	220.76	69.95	95.75	41.31
	221.74	70.36	96.18	41.82
	222.73	70.77	96.61	42.34
	223.73	71.18	97.04	42.87
	224.73	71.59	97.48	43.39
	225.73	72	97.91	43.92
	226.74	72.4	98.35	44.45
	227.76	72.81	98.79	44.98
	228.78	73.21	99.23	45.52
	229.8	73.62	99.68	46.06
	230.83	74.02	100.12	46.6
	231.86	74.42	100.57	47.14
	232.9	74.82	101.02	47.68
	233.94	75.21	101.47	48.23
	234.98	75.61	101.92	48.78
	236.03	76	102.38	49.33
	237.09	76.4	102.84	49.88
	238.15	76.79	103.3	50.43
	239.21	77.17	103.76	50.99
	240.28	77.56	104.22	51.54
	241.36	77.95	104.69	52.1
	242.44	78.33	105.16	52.66
	243.52	78.71	105.63	53.22
	244.61	79.09	106.1	53.78
	245.7	79.47	106.57	54.35
	246.8	79.84	107.05	54.91
	247.91	80.22	107.53	55.48
	249.01	80.59	108.01	56.04
	250.13	80.95	108.49	56.61
	251.25	81.32	108.98	57.18
	252.37	81.69	109.47	57.74
	253.5	82.05	109.95	58.31
	254.63	82.41	110.45	58.88
	255.77	82.76	110.94	59.45
	256.91	83.12	111.44	60.02
	258.06	83.47	111.93	60.59
	259.22	83.82	112.43	61.16
	260.37	84.16	112.94	61.73
	261.54	84.51	113.44	62.3
	262.71	84.85	113.95	62.87
	263.88	85.19	114.46	63.44
	265.06	85.52	114.97	64
	266.25	85.85	115.49	64.57
	267.44	86.18	116	65.14
	268.63	86.51	116.52	65.7
	269.84	86.83	117.04	66.27
	271.04	87.15	117.56	66.83
	272.25	87.47	118.09	67.4
	273.47	87.79	118.62	67.96
	274.69	88.1	119.15	68.52
	275.92	88.41	119.68	69.08
	277.16	88.71	120.22	69.63
	278.39	89.01	120.75	70.19
	279.64	89.31	121.29	70.74
	280.89	89.61	121.84	71.3
	282.15	89.9	122.38	71.85
	283.41	90.18	122.93	72.39
	284.67	90.47	123.48	72.94
	285.95	90.75	124.03	73.48
	287.23	91.03	124.58	74.02
	288.51	91.3	125.14	74.56
	289.8	91.57	125.7	75.1
	291.1	91.84	126.26	75.63
	292.4	92.1	126.83	76.16
	293.7	92.36	127.39	76.68
	295.02	92.61	127.96	77.21
	296.34	92.87	128.54	77.73
	297.66	93.11	129.11	78.24
	298.99	93.36	129.69	78.76
	300.33	93.6	130.27	79.27
	301.67	93.83	130.85	79.77
	303.02	94.06	131.44	80.27
	304.38	94.29	132.02	80.77
	305.74	94.52	132.61	81.26
	307.1	94.74	133.21	81.75
	308.48	94.95	133.8	82.24
	309.86	95.16	134.4	82.72
	311.24	95.37	135	83.2
	312.63	95.57	135.61	83.67
	314.03	95.77	136.21	84.13
	315.44	95.97	136.82	84.6
	316.85	96.16	137.43	85.05
	318.26	96.34	138.05	85.51
	319.69	96.52	138.66	85.95
	321.12	96.7	139.28	86.39
	322.55	96.87	139.91	86.83
	323.99	97.04	140.53	87.26
	325.44	97.2	141.16	87.69
	326.9	97.36	141.79	88.11
	328.36	97.52	142.43	88.52
	329.83	97.67	143.06	88.93
	331.3	97.81	143.7	89.33
	332.78	97.96	144.34	89.72
	334.27	98.09	144.99	90.11
	335.77	98.23	145.64	90.5
	337.27	98.35	146.29	90.87
	338.77	98.48	146.94	91.24
	340.29	98.59	147.6	91.61
	341.81	98.71	148.26	91.96
	343.34	98.82	148.92	92.31
	344.87	98.92	149.59	92.66
	346.42	99.02	150.26	92.99
	347.97	99.11	150.93	93.32
	349.52	99.2	151.61	93.65
	351.08	99.29	152.28	93.96
	352.65	99.37	152.96	94.27
	354.23	99.45	153.65	94.57
	355.81	99.52	154.33	94.86
	357.41	99.58	155.02	95.15
	359	99.64	155.72	95.43
	360.61	99.7	156.41	95.7
	362.22	99.75	157.11	95.96
	363.84	99.8	157.82	96.21
	365.47	99.84	158.52	96.46
	367.1	99.88	159.23	96.7
	368.74	99.91	159.94	96.93
	370.39	99.94	160.66	97.15
	372.05	99.96	161.38	97.37
	373.71	99.98	162.1	97.58
	375.38	99.99	162.82	97.78
	377.06	100	163.55	97.97
	378.75	100	164.28	98.15
	380.44	100	165.02	98.32
	382.14	99.99	165.75	98.49
	383.85	99.98	166.5	98.65
	385.57	99.96	167.24	98.79
	387.29	99.94	167.99	98.93
	389.02	99.92	168.74	99.07
	390.76	99.88	169.49	99.19
	392.51	99.85	170.25	99.3
	394.26	99.81	171.01	99.41
	396.03	99.76	171.78	99.51
	397.8	99.71	172.54	99.6
	399.57	99.66	173.32	99.68
	401.36	99.6	174.09	99.75
	403.16	99.53	174.87	99.81
	404.96	99.46	175.65	99.86
	406.77	99.39	176.44	99.91
	408.59	99.31	177.23	99.94
	410.42	99.22	178.02	99.97
	412.25	99.13	178.81	99.99
	414.09	99.04	179.61	100
	415.94	98.94	180.42	100
	417.8	98.84	181.22	99.99
	419.67	98.73	182.03	99.97
	421.55	98.62	182.85	99.95
	423.43	98.5	183.66	99.91
	425.33	98.38	184.49	99.87
	427.23	98.25	185.31	99.82
	429.14	98.12	186.14	99.76
	431.06	97.99	186.97	99.69
	432.99	97.85	187.81	99.61
	434.92	97.7	188.65	99.52
	436.87	97.55	189.49	99.43
	438.82	97.4	190.34	99.32
	440.78	97.24	191.19	99.21
	442.75	97.08	192.04	99.09
	444.73	96.91	192.9	98.96
	446.72	96.74	193.77	98.82
	448.72	96.56	194.63	98.67
	450.72	96.38	195.5	98.52
	452.74	96.2	196.38	98.35
	454.76	96.01	197.25	98.18
	456.8	95.81	198.14	98
	458.84	95.62	199.02	97.81
	460.89	95.41	199.91	97.61
	462.95	95.21	200.81	97.4
	465.02	95	201.7	97.19
	467.1	94.78	202.61	96.97
	469.19	94.56	203.51	96.74
	471.29	94.34	204.42	96.5
	473.39	94.11	205.34	96.26
	475.51	93.88	206.25	96
	477.64	93.65	207.18	95.74
	479.77	93.41	208.1	95.47
	481.92	93.17	209.03	95.19
	484.07	92.92	209.97	94.91
	486.24	92.67	210.91	94.62
	488.41	92.41	211.85	94.32
	490.6	92.16	212.8	94.01
	492.79	91.89	213.75	93.7
	494.99	91.63	214.7	93.38
	497.21	91.36	215.66	93.05
	499.43	91.09	216.63	92.71
	501.66	90.81	217.6	92.37
	503.9	90.53	218.57	92.02
	506.16	90.25	219.55	91.67
	508.42	89.96	220.53	91.3
	510.69	89.67	221.51	90.93
	512.98	89.37	222.5	90.56
	515.27	89.08	223.5	90.18
	517.57	88.78	224.5	89.79
	519.89	88.47	225.5	89.39
	522.21	88.16	226.51	88.99
	524.55	87.85	227.52	88.59
	526.89	87.54	228.54	88.17
	529.25	87.22	229.56	87.76
	531.62	86.9	230.59	87.33
	533.99	86.58	231.62	86.9
	536.38	86.25	232.66	86.47
	538.78	85.93	233.7	86.03
	541.19	85.59	234.74	85.58
	543.61	85.26	235.79	85.13
	546.04	84.92	236.84	84.67
	548.48	84.58	237.9	84.21
	550.93	84.24	238.97	83.75
	553.4	83.89	240.04	83.28
	555.87	83.54	241.11	82.8
	558.36	83.19	242.19	82.32
	560.85	82.84	243.27	81.84
	563.36	82.48	244.36	81.35
	565.88	82.12	245.45	80.85
	568.41	81.76	246.55	80.36
	570.95	81.4	247.65	79.86
	573.5	81.03	248.76	79.35
	576.07	80.67	249.87	78.84
	578.64	80.3	250.99	78.33
	581.23	79.92	252.11	77.81
	583.83	79.55	253.24	77.29
	586.44	79.17	254.37	76.77
	589.06	78.79	255.51	76.25
	591.7	78.41	256.65	75.72
	594.34	78.03	257.8	75.18
	597	77.64	258.95	74.65
	599.67	77.26	260.11	74.11
	602.35	76.87	261.27	73.57
	605.04	76.48	262.44	73.03
	607.75	76.09	263.61	72.48
	610.46	75.69	264.79	71.94
	613.19	75.3	265.97	71.39
	615.94	74.9	267.16	70.84
	618.69	74.5	268.36	70.28
	621.46	74.1	269.56	69.73
	624.24	73.7	270.76	69.17
	627.03	73.3	271.97	68.61
	629.83	72.9	273.19	68.05
	632.65	72.49	274.41	67.49
	635.47	72.08	275.64	66.93
	638.32	71.68	276.87	66.36
	641.17	71.27	278.11	65.8
	644.04	70.86	279.35	65.23
	646.92	70.45	280.6	64.67
	649.81	70.03	281.86	64.1
	652.71	69.62	283.12	63.53
	655.63	69.21	284.38	62.96
	658.56	68.79	285.65	62.39
	661.51	68.38	286.93	61.82
	664.47	67.96	288.21	61.25
	667.44	67.54	289.5	60.68
	670.42	67.12	290.8	60.12
	673.42	66.71	292.1	59.55
	676.43	66.29	293.4	58.98
	679.45	65.87	294.71	58.41
	682.49	65.45	296.03	57.84
	685.54	65.02	297.36	57.27
	688.61	64.6	298.69	56.7
	691.69	64.18	300.02	56.14
	694.78	63.76	301.36	55.57
	697.89	63.34	302.71	55
	701.01	62.91	304.06	54.44
	704.14	62.49	305.42	53.88
	707.29	62.07	306.79	53.31
	710.45	61.64	308.16	52.75
	713.63	61.22	309.54	52.19
	716.82	60.8	310.92	51.64
	720.03	60.37	312.31	51.08
	723.25	59.95	313.71	50.52
	726.48	59.53	315.11	49.97
	729.73	59.1	316.52	49.42
	732.99	58.68	317.94	48.87
	736.27	58.26	319.36	48.32
	739.56	57.84	320.78	47.77
	742.87	57.41	322.22	47.23
	746.19	56.99	323.66	46.69
	749.52	56.57	325.11	46.15
	752.88	56.15	326.56	45.61
	756.24	55.73	328.02	45.07
	759.62	55.31	329.49	44.54
	763.02	54.89	330.96	44.01
	766.43	54.47	332.44	43.48
	769.86	54.05	333.93	42.95
	773.3	53.63	335.42	42.43
	776.76	53.21	336.92	41.91
	780.23	52.79	338.43	41.39
	783.72	52.38	339.94	40.88
	787.22	51.96	341.46	40.37
	790.74	51.55	342.99	39.86
	794.28	51.13	344.52	39.35
	797.83	50.72	346.06	38.85
	801.4	50.31	347.61	38.35
	804.98	49.9	349.16	37.85
	808.58	49.49	350.72	37.36
	812.2	49.08	352.29	36.87
	815.83	48.67	353.87	36.38
	819.47	48.26	355.45	35.89
	823.14	47.86	357.04	35.41
	826.82	47.45	358.63	34.93
	830.52	47.05	360.24	34.46
	834.23	46.64	361.85	33.99
	837.96	46.24	363.47	33.52
	841.71	45.84	365.09	33.06
	845.47	45.44	366.72	32.6
	849.25	45.05	368.36	32.14
	853.05	44.65	370.01	31.69
	856.86	44.25	371.66	31.24
	860.69	43.86	373.33	30.79
	864.54	43.47	375	30.35
	868.41	43.08	376.67	29.91
	872.29	42.69	378.36	29.48
	876.19	42.3	380.05	29.05
	880.11	41.91	381.75	28.62
	884.04	41.53	383.45	28.2
	888	41.14	385.17	27.78
	891.97	40.76	386.89	27.36
	895.95	40.38	388.62	26.95
	899.96	40	390.36	26.54
	903.98	39.63	392.1	26.14
	908.03	39.25	393.86	25.74
	912.09	38.88	395.62	25.34
	916.16	38.5	397.39	24.95
	920.26	38.13	399.16	24.56
	924.37	37.76	400.95	24.18
	928.51	37.4	402.74	23.8
	932.66	37.03	404.54	23.42
	936.83	36.67	406.35	23.05
	941.02	36.31	408.17	22.68
	945.23	35.95	409.99	22.31
	949.45	35.59	411.83	21.95
	953.7	35.23	413.67	21.59
	957.96	34.88	415.52	21.24
	962.24	34.53	417.37	20.89
	966.55	34.17	419.24	20.55
	970.87	33.83	421.12	20.21
	975.21	33.48	423	19.87
	979.57	33.13	424.89	19.53
	983.95	32.79	426.79	19.2
	988.35	32.45	428.7	18.88
	992.77	32.11	430.61	18.56
	997.21	31.78	432.54	18.24
	1001.67	31.44	434.47	17.93
	1006.15	31.11	436.42	17.62
	1010.64	30.78	438.37	17.31
	1015.16	30.45	440.33	17.01
	1019.7	30.12	442.3	16.71
	1024.26	29.8	444.27	16.41
	1028.84	29.47	446.26	16.12
	1033.44	29.15	448.26	15.83
	1038.06	28.83	450.26	15.55
	1042.7	28.52	452.27	15.27
	1047.37	28.2	454.3	14.99
	1052.05	27.89	456.33	14.72
	1056.75	27.58	458.37	14.45
	1061.48	27.27	460.42	14.19
	1066.22	26.97	462.48	13.93
	1070.99	26.66	464.54	13.67
	1075.78	26.36	466.62	13.41
	1080.59	26.06	468.71	13.16
	1085.42	25.76	470.8	12.92
	1090.27	25.47	472.91	12.67
	1095.15	25.18	475.02	12.43
	1100.05	24.89	477.15	12.2
	1104.96	24.6	479.28	11.96
	1109.9	24.31	481.42	11.73
	1114.87	24.03	483.57	11.51
	1119.85	23.74	485.74	11.28
	1124.86	23.46	487.91	11.06
	1129.89	23.19	490.09	10.85
	1134.94	22.91	492.28	10.63
	1140.02	22.64	494.48	10.42
	1145.11	22.37	496.69	10.22
	1150.23	22.1	498.91	10.01
	1155.38	21.83	501.14	9.81
	1160.54	21.56	503.39	9.62
	1165.73	21.3	505.64	9.42
	1170.94	21.04	507.9	9.23
	1176.18	20.78	510.17	9.04
	1181.44	20.53	512.45	8.86
	1186.72	20.27	514.74	8.68
	1192.03	20.02	517.04	8.5
	1197.36	19.77	519.35	8.32
	1202.71	19.52	521.68	8.15
	1208.09	19.28	524.01	7.98
	1213.49	19.04	526.35	7.81
	1218.91	18.79	528.7	7.65
	1224.36	18.56	531.07	7.49
	1229.84	18.32	533.44	7.33
	1235.34	18.08	535.83	7.17
	1240.86	17.85	538.22	7.02
	1246.41	17.62	540.63	6.87
	1251.98	17.39	543.05	6.72
	1257.58	17.17	545.48	6.58
	1263.2	16.94	547.92	6.43
	1268.85	16.72	550.37	6.29
	1274.52	16.5	552.83	6.15
	1280.22	16.28	555.3	6.02
	1285.95	16.07	557.78	5.89
	1291.7	15.86	560.27	5.76
	1297.47	15.64	562.78	5.63
	1303.27	15.43	565.3	5.5
	1309.1	15.23	567.82	5.38
	1314.95	15.02	570.36	5.26
	1320.83	14.82	572.91	5.14
	1326.74	14.62	575.47	5.02
	1332.67	14.42	578.05	4.91
	1338.63	14.22	580.63	4.8
	1344.62	14.03	583.23	4.69
	1350.63	13.83	585.84	4.58
	1356.67	13.64	588.46	4.47
	1362.73	13.45	591.09	4.37
	1368.83	13.27	593.73	4.27
	1374.95	13.08	596.38	4.17
	1381.09	12.9	599.05	4.07
	1387.27	12.72	601.73	3.97
	1393.47	12.54	604.42	3.88
	1399.7	12.36	607.12	3.79
	1405.96	12.18	609.84	3.7
	1412.25	12.01	612.56	3.61
	1418.56	11.84	615.3	3.52
	1424.9	11.67	618.05	3.44
	1431.28	11.5	620.82	3.36
	1437.67	11.34	623.59	3.27
	1444.1	11.17	626.38	3.2
	1450.56	11.01	629.18	3.12
	1457.05	10.85	631.99	3.04
	1463.56	10.69	634.82	2.97
	1470.1	10.53	637.66	2.89
	1476.68	10.38	640.51	2.82
	1483.28	10.22	643.37	2.75
	1489.91	10.07	646.25	2.68
	1496.57	9.92	649.14	2.62
	1503.27	9.77	652.04	2.55
	1509.99	9.63	654.96	2.49
	1516.74	9.48	657.89	2.42
	1523.52	9.34	660.83	2.36
	1530.33	9.2	663.78	2.3
	1537.17	9.06	666.75	2.24
	1544.05	8.92	669.73	2.19
	1550.95	8.79	672.73	2.13
	1557.89	8.65	675.73	2.07
	1564.85	8.52	678.76	2.02
	1571.85	8.39	681.79	1.97
	1578.88	8.26	684.84	1.92
	1585.94	8.13	687.9	1.87
	1593.03	8	690.98	1.82
	1600.15	7.88	694.07	1.77
	1607.3	7.76	697.17	1.72
	1614.49	7.63	700.29	1.68
	1621.71	7.51	703.42	1.63
	1628.96	7.4	706.56	1.59
	1636.24	7.28	709.72	1.55
	1643.56	7.16	712.9	1.51
	1650.91	7.05	716.08	1.47
	1658.29	6.94	719.28	1.43
	1665.7	6.82	722.5	1.39
	1673.15	6.72	725.73	1.35
	1680.63	6.61	728.98	1.31
	1688.15	6.5	732.24	1.28
	1695.7	6.39	735.51	1.24
	1703.28	6.29	738.8	1.21
	1710.89	6.19	742.1	1.18
	1718.54	6.09	745.42	1.14
	1726.23	5.99	748.75	1.11
	1733.95	5.89	752.1	1.08
	1741.7	5.79	755.46	1.05
	1749.49	5.7	758.84	1.02
	1757.31	5.6	762.23	0.99
	1765.17	5.51	765.64	0.96
	1773.06	5.42	769.07	0.94
	1780.99	5.33	772.5	0.91
	1788.95	5.24	775.96	0.88
	1796.95	5.15	779.43	0.86
	1804.98	5.06	782.91	0.83
	1813.05	4.97	786.41	0.81
	1821.16	4.89	789.93	0.79
	1829.3	4.81	793.46	0.76
	1837.48	4.73	797.01	0.74
	1845.7	4.64	800.57	0.72
	1853.95	4.56	804.15	0.7
	1862.24	4.49	807.75	0.68
	1870.57	4.41	811.36	0.66
	1878.93	4.33	814.99	0.64
	1887.33	4.26	818.63	0.62
	1895.77	4.18	822.29	0.6
	1904.25	4.11	825.97	0.59
	1912.76	4.04	829.66	0.57
	1921.31	3.97	833.37	0.55
	1929.9	3.9	837.1	0.53
	1938.53	3.83	840.84	0.52
	1947.2	3.76	844.6	0.5
	1955.91	3.69	848.38	0.49
	1964.65	3.63	852.17	0.47
	1973.44	3.56	855.98	0.46
	1982.26	3.5	859.81	0.44
	1991.12	3.44	863.65	0.43
	2000.03	3.37	867.51	0.42
	2008.97	3.31	871.39	0.41
	2017.95	3.25	875.29	0.39
	2026.97	3.2	879.2	0.38
	2036.04	3.14	883.13	0.37
	2045.14	3.08	887.08	0.36
	2054.28	3.02	891.05	0.35
	2063.47	2.97	895.03	0.34
	2072.7	2.91	899.03	0.32
	2081.96	2.86	903.05	0.31
	2091.27	2.81	907.09	0.3
	2100.62	2.76	911.15	0.3
	2110.02	2.7	915.22	0.29
	2119.45	2.65	919.31	0.28
	2128.93	2.6	923.42	0.27
	2138.44	2.56	927.55	0.26
	2148.01	2.51	931.7	0.25
	2157.61	2.46	935.86	0.24
	2167.26	2.41	940.05	0.24
	2176.95	2.37	944.25	0.23
	2186.68	2.32	948.47	0.22
	2196.46	2.28	952.72	0.21
	2206.28	2.24	956.98	0.21
	2216.14	2.19	961.25	0.2
	2226.05	2.15	965.55	0.19
	2236.01	2.11	969.87	0.19
	2246	2.07	974.21	0.18
	2256.05	2.03	978.56	0.17
	2266.13	1.99	982.94	0.17
	2276.27	1.95	987.33	0.16
	2286.44	1.91	991.75	0.16
	2296.67	1.88	996.18	0.15
	2306.94	1.84	1000.63	0.15
	2317.25	1.8	1005.11	0.14
	2327.61	1.77	1009.6	0.14
	2338.02	1.73	1014.12	0.13
	2348.47	1.7	1018.65	0.13
	2358.97	1.67	1023.21	0.12
	2369.52	1.63	1027.78	0.12
	2380.12	1.6	1032.38	0.12
	2390.76	1.57	1036.99	0.11
	2401.45	1.54	1041.63	0.11
	2412.18	1.51	1046.29	0.1
	2422.97	1.48	1050.96	0.1
	2433.8	1.45	1055.66	0.1
	2444.69	1.42	1060.38	0.09
	2455.62	1.39	1065.13	0.09
	2466.6	1.36	1069.89	0.09
	2477.62	1.33	1074.67	0.08
	2488.7	1.31	1079.48	0.08
	2499.83	1.28	1084.3	0.08
	2511.01	1.25	1089.15	0.08
	2522.23	1.23	1094.02	0.07
	2533.51	1.2	1098.91	0.07
	2544.84	1.18	1103.83	0.07
	2556.22	1.15	1108.76	0.07
	2567.65	1.13	1113.72	0.06
	2579.13	1.11	1118.7	0.06
	2590.66	1.08	1123.7	0.06
	2602.24	1.06	1128.72	0.06
	2613.88	1.04	1133.77	0.06
	2625.57	1.02	1138.84	0.05
	2637.31	1	1143.93	0.05
	2649.1	0.97	1149.05	0.05
	2660.94	0.95	1154.19	0.05
	2672.84	0.93	1159.35	0.05
	2684.79	0.91	1164.53	0.04
	2696.8	0.9	1169.74	0.04
	2708.85	0.88	1174.97	0.04
	2720.97	0.86	1180.22	0.04
	2733.13	0.84	1185.5	0.04
	2745.35	0.82	1190.8	0.04
	2757.63	0.8	1196.12	0.04
	2769.96	0.79	1201.47	0.03
	2782.34	0.77	1206.84	0.03
	2794.78	0.75	1212.24	0.03
	2807.28	0.74	1217.66	0.03
	2819.83	0.72	1223.1	0.03
	2832.44	0.7	1228.57	0.03
	2845.1	0.69	1234.07	0.03
	2857.82	0.67	1239.58	0.03
	2870.6	0.66	1245.13	0.03
	2883.44	0.65	1250.69	0.02
	2896.33	0.63	1256.28	0.02
	2909.28	0.62	1261.9	0.02
	2922.29	0.6	1267.54	0.02
	2935.35	0.59	1273.21	0.02
	2948.48	0.58	1278.9	0.02
	2961.66	0.56	1284.62	0.02
	2974.9	0.55	1290.37	0.02
	2988.21	0.54	1296.14	0.02
	3001.57	0.53	1301.93	0.02
	3014.99	0.52	1307.75	0.02
	3028.47	0.5	1313.6	0.02
	3042.01	0.49	1319.47	0.02
	3055.61	0.48	1325.37	0.01
	3069.27	0.47	1331.3	0.01
	3083	0.46	1337.25	0.01
	3096.78	0.45	1343.23	0.01
	3110.63	0.44	1349.24	0.01
	3124.54	0.43	1355.27	0.01
	3138.51	0.42	1361.33	0.01
	3152.54	0.41	1367.42	0.01
	3166.64	0.4	1373.53	0.01
	3180.79	0.39	1379.67	0.01
	3195.02	0.38	1385.84	0.01
	3209.3	0.37	1392.04	0.01
	3223.65	0.37	1398.26	0.01
	3238.06	0.36	1404.51	0.01
	3252.54	0.35	1410.79	0.01
	3267.09	0.34	1417.1	0.01
	3281.69	0.33	1423.44	0.01
	3296.37	0.32	1429.8	0.01
	3311.11	0.32	1436.19	0.01
	3325.91	0.31	1442.62	0.01
	3340.78	0.3	1449.07	0.01
	3355.72	0.3	1455.54	0.01
	3370.72	0.29	1462.05	0.01
	3385.79	0.28	1468.59	0.01
	3400.93	0.27	1475.16	0.01
	3416.14	0.27	1481.75	0.01
	3431.41	0.26	1488.38	0.01
	3446.76	0.26	1495.03	0
	3462.17	0.25	1501.72	0
	3477.65	0.24	1508.43	0
	3493.2	0.24	1515.18	0
	3508.82	0.23	1521.95	0
	3524.5	0.23	1528.76	0
	3540.26	0.22	1535.59	0
	3556.09	0.22	1542.46	0
	3571.99	0.21	1549.35	0
	3587.96	0.21	1556.28	0
	3604.01	0.2	1563.24	0
	3620.12	0.2	1570.23	0
	3636.31	0.19	1577.25	0
	3652.57	0.19	1584.3	0
	3668.9	0.18	1591.39	0
	3685.3	0.18	1598.5	0
	3701.78	0.17	1605.65	0
	3718.33	0.17	1612.83	0
	3734.96	0.16	1620.04	0
	3751.66	0.16	1627.28	0
	3768.43	0.16	1634.56	0
	3785.28	0.15	1641.87	0
	3802.2	0.15	1649.21	0
	3819.21	0.14	1656.58	0
	3836.28	0.14	1663.99	0
	3853.43	0.14	1671.43	0
	3870.66	0.13	1678.9	0
	3887.97	0.13	1686.41	0
	3905.35	0.13	1693.95	0
	3922.82	0.12	1701.52	0
	3940.36	0.12	1709.13	0
	3957.97	0.12	1716.77	0
	3975.67	0.12	1724.45	0
	3993.45	0.11	1732.16	0
	4011.3	0.11	1739.9	0
	4029.24	0.11	1747.68	0
	4047.25	0.1	1755.5	0
	4065.35	0.1	1763.35	0
	4083.53	0.1	1771.23	0
	4101.79	0.1	1779.15	0
	4120.13	0.09	1787.11	0
	4138.55	0.09	1795.1	0
	4157.05	0.09	1803.12	0
	4175.64	0.09	1811.19	0
	4194.31	0.08	1819.28	0
	4213.06	0.08	1827.42	0
	4231.9	0.08	1835.59	0
	4250.82	0.08	1843.8	0
	4269.83	0.08	1852.04	0
	4288.92	0.07	1860.32	0
	4308.1	0.07	1868.64	0
	4327.36	0.07	1876.99	0
	4346.71	0.07	1885.39	0
	4366.14	0.07	1893.82	0
	4385.67	0.06	1902.28	0
	4405.27	0.06	1910.79	0
	4424.97	0.06	1919.33	0
	4444.76	0.06	1927.92	0
	4464.63	0.06	1936.54	0
	4484.59	0.06	1945.19	0
	4504.64	0.06	1953.89	0
	4524.79	0.05	1962.63	0
	4545.02	0.05	1971.4	0
	4565.34	0.05	1980.22	0
	4585.75	0.05	1989.07	0
	4606.25	0.05	1997.97	0
	4626.85	0.05	2006.9	0

## Sheet: Figure 2j
	sample 1		sample 2		sample 3
Time(day)	size(nm)	PDI	size(nm)	PDI	size(nm)	PDI
1	465	0.41	474	0.457	456	0.361
2	438	0.399	452	0.341	430	0.453
3	501	0.632	530	0.386	544	0.521
4	808	0.957	759	0.812	707	0.752

## Sheet: Figure 2k
	zeta potential(mV)
	sample 1	sample 2	sample 3
TEB NPs	34.9	36.4	35.8
SC	-29.9	-30.5	-30.7
WP	-13.1	-13.2	-16.4

## Sheet: Figure 2l
	Wavenumber(cm-1)	PCL-b-PDMAEMA	TEB	TEB NPs
	99.8971	99.8121	95.6045	99.9037
	99.897	99.8097	95.6044	99.9024
	99.8969	99.8073	95.6044	99.9011
	99.8967	99.8051	95.6044	99.9
	99.8966	99.8029	95.6044	99.8989
	99.8966	99.8009	95.6044	99.8979
	99.8965	99.7989	95.6045	99.897
	99.8964	99.7971	95.6046	99.8961
	99.8964	99.7953	95.6048	99.8954
	99.8964	99.7937	95.605	99.8947
	99.8964	99.7921	95.6052	99.8941
	99.8964	99.7907	95.6054	99.8936
	99.8964	99.7893	95.6057	99.8932
	99.8964	99.7881	95.606	99.8929
	99.8965	99.7869	95.6063	99.8926
	99.8965	99.7858	95.6066	99.8925
	99.8966	99.7849	95.607	99.8924
	99.8967	99.784	95.6074	99.8924
	99.8968	99.7833	95.6079	99.8925
	99.8969	99.7826	95.6084	99.8927
	99.897	99.782	95.6089	99.8929
	99.8972	99.7816	95.6094	99.8937
	99.8973	99.7812	95.61	99.8948
	99.8975	99.7809	95.6106	99.896
	99.8977	99.7807	95.6112	99.8971
	99.8979	99.7807	95.6119	99.8983
	99.8987	99.7826	95.6139	99.8996
	99.8994	99.7845	95.616	99.9008
	99.8998	99.7863	95.618	99.9017
	99.9003	99.7881	95.62	99.9025
	99.9009	99.7895	95.6217	99.9031
	99.9015	99.7905	95.6235	99.9038
	99.9022	99.7913	95.6249	99.904
	99.9026	99.7918	95.6262	99.9042
	99.9031	99.7925	95.6275	99.9044
	99.9035	99.7929	95.6284	99.9046
	99.9039	99.7933	95.6294	99.9047
	99.9045	99.7937	95.6302	99.9048
	99.9051	99.794	95.6305	99.9049
	99.9055	99.7941	95.6308	99.9049
	99.9059	99.7942	95.6308	99.9048
	99.9062	99.7943	95.6307	99.9047
	99.9064	99.7947	95.6301	99.9052
	99.9065	99.7951	95.6293	99.9057
	99.9066	99.7956	95.6286	99.906
	99.9065	99.7961	95.6277	99.9063
	99.9063	99.7967	95.6269	99.9065
	99.9064	99.7972	95.626	99.9066
	99.9064	99.798	95.625	99.9066
	99.9064	99.7987	95.6245	99.9065
	99.9063	99.7997	95.6238	99.9064
	99.9062	99.8007	95.6231	99.9061
	99.906	99.8016	95.6222	99.9058
	99.9058	99.8025	95.6212	99.9054
	99.9056	99.8036	95.6202	99.905
	99.9053	99.8047	95.619	99.9048
	99.9049	99.8056	95.6181	99.9047
	99.9048	99.8065	95.6171	99.9046
	99.9046	99.8072	95.6165	99.9044
	99.9043	99.8079	95.6157	99.9044
	99.9045	99.8084	95.6149	99.9043
	99.9046	99.8094	95.6143	99.9043
	99.9046	99.8103	95.6136	99.9047
	99.9046	99.8108	95.6128	99.9049
	99.9044	99.8114	95.6119	99.9048
	99.9043	99.8121	95.6111	99.9049
	99.904	99.8127	95.6101	99.9047
	99.9038	99.8131	95.6091	99.9044
	99.9035	99.8133	95.6081	99.9039
	99.9028	99.8135	95.607	99.9032
	99.902	99.8134	95.606	99.9023
	99.9014	99.8133	95.605	99.9013
	99.9007	99.8127	95.604	99.9001
	99.8999	99.8121	95.603	99.8992
	99.8989	99.8111	95.602	99.8983
	99.8979	99.81	95.6009	99.8973
	99.8965	99.8088	95.5998	99.8967
	99.895	99.8074	95.5987	99.896
	99.8938	99.8062	95.5978	99.8952
	99.8926	99.8048	95.5968	99.8943
	99.8915	99.8034	95.5957	99.8935
	99.8904	99.8025	95.5947	99.8923
	99.8893	99.8013	95.5935	99.8912
	99.8883	99.8003	95.5924	99.8897
	99.8877	99.7991	95.591	99.8883
	99.887	99.7977	95.5897	99.8869
	99.8864	99.7963	95.5884	99.8856
	99.8858	99.7947	95.5869	99.8843
	99.8846	99.7934	95.5851	99.8831
	99.8838	99.7918	95.5835	99.8823
	99.8829	99.7903	95.5817	99.8814
	99.882	99.7884	95.5799	99.8806
	99.8812	99.7863	95.5782	99.8797
	99.8801	99.7844	95.5768	99.8786
	99.8791	99.7824	95.5756	99.8779
	99.8781	99.7806	95.5746	99.8773
	99.8772	99.779	95.5736	99.8767
	99.8764	99.7776	95.5729	99.8762
	99.876	99.7764	95.5722	99.8755
	99.8756	99.7755	95.5718	99.875
	99.8753	99.7746	95.5709	99.8746
	99.875	99.7739	95.5702	99.8745
	99.8746	99.7734	95.5697	99.8746
	99.8742	99.773	95.5691	99.8748
	99.874	99.7728	95.5687	99.8751
	99.8739	99.7724	95.5686	99.8754
	99.8739	99.7718	95.5687	99.8754
	99.8741	99.7714	95.569	99.875
	99.8739	99.7712	95.5698	99.8747
	99.8738	99.7711	95.5705	99.8745
	99.8738	99.7713	95.5713	99.8744
	99.8737	99.7716	95.5722	99.8743
	99.8736	99.7718	95.573	99.8743
	99.8736	99.7721	95.5738	99.8741
	99.8738	99.7725	95.5746	99.874
	99.874	99.7727	95.5755	99.8741
	99.874	99.773	95.5765	99.8744
	99.8741	99.7734	95.5775	99.8743
	99.8744	99.774	95.5786	99.8743
	99.8748	99.7747	95.5797	99.8744
	99.8753	99.7754	95.5806	99.8745
	99.8756	99.7764	95.5816	99.8742
	99.8758	99.7772	95.5827	99.8745
	99.8761	99.7784	95.5839	99.875
	99.8765	99.7796	95.5852	99.8756
	99.877	99.7808	95.5865	99.8764
	99.8775	99.7818	95.588	99.8771
	99.8784	99.7828	95.5894	99.8779
	99.8797	99.7839	95.5907	99.879
	99.881	99.785	95.5916	99.8803
	99.8824	99.7862	95.5924	99.8813
	99.8839	99.7869	95.5929	99.8825
	99.8853	99.7873	95.5933	99.8837
	99.8868	99.7875	95.5935	99.8853
	99.8884	99.7876	95.5933	99.8872
	99.8893	99.7872	95.5932	99.8888
	99.8903	99.7868	95.5931	99.8902
	99.8912	99.7862	95.5929	99.8916
	99.8922	99.7853	95.5926	99.8929
	99.8938	99.784	95.5925	99.8945
	99.895	99.7826	95.5924	99.8957
	99.8961	99.7814	95.5925	99.8969
	99.8971	99.7804	95.5926	99.8982
	99.8981	99.7798	95.5925	99.8995
	99.8992	99.7791	95.5923	99.9007
	99.9003	99.7788	95.592	99.9018
	99.9014	99.7786	95.5917	99.9026
	99.9024	99.7785	95.5912	99.9032
	99.9033	99.7785	95.5906	99.904
	99.9039	99.7785	95.5902	99.9046
	99.9043	99.7784	95.5897	99.9051
	99.9045	99.7782	95.5893	99.9054
	99.9047	99.7781	95.5889	99.9056
	99.9049	99.7777	95.588	99.9055
	99.9051	99.7774	95.5875	99.9057
	99.9052	99.7772	95.5868	99.9058
	99.9052	99.777	95.5862	99.9058
	99.9051	99.7772	95.5856	99.9056
	99.9048	99.7778	95.5854	99.9053
	99.9048	99.7785	95.585	99.9049
	99.9049	99.7792	95.5848	99.9044
	99.9049	99.7802	95.5846	99.9038
	99.9048	99.7813	95.5843	99.9034
	99.9046	99.7823	95.5842	99.903
	99.9043	99.7834	95.584	99.9025
	99.9038	99.7848	95.5837	99.9023
	99.9032	99.7861	95.5834	99.9019
	99.9031	99.7876	95.5829	99.9019
	99.9028	99.789	95.5821	99.9018
	99.9025	99.79	95.5814	99.9017
	99.902	99.7909	95.5806	99.9016
	99.9014	99.7919	95.5801	99.9015
	99.901	99.7925	95.5794	99.9017
	99.9006	99.7928	95.5788	99.9018
	99.9002	99.7928	95.5784	99.9015
	99.8995	99.7926	95.5781	99.901
	99.8988	99.7922	95.5776	99.9004
	99.8979	99.792	95.5769	99.8997
	99.8971	99.7915	95.5762	99.8988
	99.8961	99.7909	95.5755	99.8979
	99.8951	99.7899	95.5751	99.8965
	99.8945	99.7886	95.5747	99.8955
	99.8938	99.7872	95.5743	99.8944
	99.8931	99.7856	95.5741	99.8934
	99.8924	99.7838	95.5738	99.8926
	99.8918	99.7816	95.5738	99.8915
	99.8914	99.7795	95.5737	99.891
	99.8911	99.7775	95.5737	99.8904
	99.8909	99.7753	95.5737	99.8899
	99.8907	99.7735	95.5736	99.8894
	99.8904	99.7717	95.5733	99.8889
	99.89	99.7699	95.5731	99.8885
	99.8896	99.7681	95.5727	99.8881
	99.8893	99.7664	95.5723	99.8878
	99.889	99.7647	95.5722	99.8875
	99.8888	99.7631	95.572	99.8873
	99.8885	99.7616	95.5719	99.8872
	99.8883	99.7601	95.5717	99.8871
	99.8882	99.759	95.5715	99.8871
	99.8883	99.7578	95.5713	99.8872
	99.8884	99.7568	95.5708	99.8873
	99.8886	99.7557	95.5703	99.8876
	99.8887	99.7548	95.5696	99.8879
	99.8888	99.7541	95.5692	99.8883
	99.8889	99.7538	95.5691	99.8891
	99.8888	99.7536	95.5688	99.89
	99.8887	99.7537	95.5689	99.8905
	99.8887	99.754	95.569	99.8909
	99.8888	99.7542	95.5692	99.8912
	99.889	99.7543	95.569	99.8915
	99.8892	99.7544	95.5689	99.8915
	99.8892	99.7543	95.5685	99.8915
	99.8892	99.754	95.568	99.8915
	99.8893	99.7538	95.5672	99.8912
	99.8893	99.7537	95.5661	99.8908
	99.8894	99.7536	95.565	99.8903
	99.8895	99.7534	95.5638	99.8898
	99.8896	99.7532	95.5623	99.8892
	99.8892	99.7525	95.5608	99.8886
	99.8888	99.7519	95.5597	99.8879
	99.8884	99.7513	95.5587	99.8871
	99.888	99.7508	95.5577	99.8867
	99.8876	99.7501	95.5568	99.8862
	99.8874	99.7493	95.5563	99.8859
	99.8872	99.7486	95.5556	99.8857
	99.887	99.7479	95.5552	99.8857
	99.887	99.7472	95.5549	99.8859
	99.887	99.7465	95.5548	99.8859
	99.8873	99.7459	95.555	99.8863
	99.8877	99.7452	95.5555	99.8868
	99.8881	99.7446	95.5562	99.8872
	99.8886	99.744	95.557	99.8876
	99.8885	99.7434	95.5579	99.888
	99.8886	99.7429	95.5589	99.8885
	99.8886	99.7423	95.5597	99.8889
	99.8888	99.7417	95.5604	99.8893
	99.8889	99.7415	95.5607	99.8898
	99.8891	99.7411	95.561	99.8899
	99.8894	99.7409	95.5613	99.8901
	99.8897	99.7408	95.5613	99.8904
	99.8901	99.7408	95.5613	99.8908
	99.8905	99.7409	95.5617	99.8912
	99.8909	99.7412	95.5621	99.8918
	99.8914	99.7416	95.563	99.8924
	99.8919	99.7421	95.5638	99.893
	99.8921	99.7431	95.5644	99.8933
	99.8925	99.7441	95.5649	99.8936
	99.8929	99.7452	95.5654	99.8938
	99.8934	99.7464	95.5662	99.894
	99.894	99.7476	95.5669	99.8941
	99.8943	99.7487	95.5675	99.8938
	99.8949	99.7499	95.5678	99.8939
	99.8954	99.751	95.568	99.8941
	99.8958	99.7521	95.5682	99.8943
	99.8962	99.7529	95.5681	99.8947
	99.8965	99.7536	95.5677	99.8951
	99.8973	99.7542	95.5672	99.8958
	99.8981	99.7544	95.5667	99.8965
	99.8987	99.7545	95.5659	99.8972
	99.8991	99.7544	95.5652	99.8978
	99.8993	99.7542	95.5644	99.8984
	99.8996	99.7536	95.5636	99.8992
	99.8998	99.7532	95.5626	99.8999
	99.9	99.7528	95.5616	99.9004
	99.9002	99.7523	95.561	99.9008
	99.9004	99.7521	95.5605	99.9013
	99.9005	99.7518	95.5601	99.9018
	99.9005	99.7514	95.5597	99.9023
	99.9005	99.7506	95.5597	99.9029
	99.9008	99.7501	95.5599	99.903
	99.9009	99.7496	95.5601	99.9031
	99.901	99.7491	95.5603	99.9031
	99.9012	99.7486	95.5605	99.9031
	99.9014	99.7482	95.561	99.9029
	99.9014	99.7475	95.5616	99.9027
	99.9014	99.7469	95.5626	99.9021
	99.9016	99.7463	95.5639	99.9014
	99.9018	99.7458	95.5653	99.9008
	99.9019	99.7454	95.567	99.9005
	99.9022	99.7451	95.5688	99.9003
	99.9024	99.7448	95.5704	99.9001
	99.9025	99.7445	95.5722	99.9004
	99.9024	99.7443	95.5735	99.9005
	99.9026	99.7445	95.5749	99.9007
	99.9026	99.7446	95.5761	99.9011
	99.9026	99.7447	95.5773	99.9014
	99.9026	99.7448	95.5784	99.9016
	99.9027	99.745	95.5799	99.9016
	99.9027	99.7454	95.5817	99.9016
	99.9029	99.7462	95.5834	99.9014
	99.9032	99.7469	95.5855	99.9012
	99.9036	99.7479	95.5875	99.9012
	99.9039	99.7492	95.5896	99.9016
	99.9043	99.7503	95.5918	99.9019
	99.9042	99.7514	95.5935	99.9025
	99.9042	99.7524	95.5951	99.9032
	99.9041	99.7531	95.5965	99.9041
	99.9039	99.7535	95.5979	99.9046
	99.9035	99.7539	95.5989	99.905
	99.903	99.7542	95.5996	99.905
	99.9024	99.7541	95.6001	99.9048
	99.9018	99.7538	95.6004	99.9041
	99.9004	99.7534	95.6009	99.9029
	99.8989	99.7528	95.6014	99.901
	99.897	99.7521	95.6019	99.8989
	99.8948	99.751	95.6026	99.8969
	99.8923	99.7498	95.6035	99.8947
	99.8892	99.7483	95.6045	99.8918
	99.8857	99.7468	95.6052	99.8887
	99.882	99.745	95.6062	99.885
	99.8781	99.7432	95.6068	99.8811
	99.874	99.7415	95.6072	99.8766
	99.8698	99.7401	95.6069	99.8719
	99.8655	99.7389	95.6065	99.8667
	99.861	99.7377	95.606	99.8614
	99.856	99.7367	95.6051	99.8556
	99.8508	99.7357	95.6041	99.8501
	99.8453	99.7346	95.6031	99.8446
	99.8396	99.7336	95.602	99.8391
	99.8336	99.7331	95.6008	99.8335
	99.8274	99.7328	95.5996	99.8276
	99.8213	99.7326	95.5981	99.8218
	99.8152	99.7322	95.5969	99.8153
	99.8088	99.7321	95.5957	99.8089
	99.8023	99.7318	95.5946	99.8023
	99.796	99.7321	95.5935	99.7954
	99.7895	99.7323	95.5922	99.7883
	99.7829	99.7324	95.591	99.7814
	99.7762	99.7327	95.59	99.7744
	99.7697	99.733	95.5888	99.7674
	99.7631	99.7334	95.5877	99.7608
	99.7564	99.7337	95.5867	99.7543
	99.7499	99.734	95.586	99.7483
	99.7437	99.7344	95.5857	99.7421
	99.7374	99.7344	95.5855	99.7365
	99.7314	99.7342	95.5859	99.7311
	99.7255	99.7338	95.5861	99.7254
	99.7197	99.7337	95.5865	99.7199
	99.7139	99.7333	95.5871	99.7144
	99.7087	99.7329	95.5876	99.7085
	99.7032	99.7322	95.5879	99.7031
	99.6978	99.7314	95.5884	99.6973
	99.6925	99.7302	95.5891	99.6916
	99.6871	99.7285	95.59	99.686
	99.6818	99.7265	95.5907	99.6808
	99.6769	99.7241	95.5918	99.6754
	99.6719	99.7215	95.593	99.67
	99.667	99.7186	95.5944	99.6646
	99.662	99.7154	95.5959	99.6595
	99.6571	99.712	95.5978	99.6543
	99.652	99.7084	95.5999	99.6496
	99.6467	99.7046	95.6022	99.6448
	99.6412	99.7006	95.6047	99.6401
	99.6356	99.6964	95.6073	99.635
	99.6301	99.6918	95.61	99.6301
	99.6245	99.6872	95.6126	99.6249
	99.6188	99.6828	95.615	99.6198
	99.6133	99.6784	95.6171	99.6143
	99.6074	99.6747	95.6187	99.6085
	99.6015	99.6713	95.6206	99.6025
	99.5954	99.6685	95.6219	99.5961
	99.5894	99.6658	95.6229	99.5897
	99.583	99.6634	95.6237	99.5831
	99.576	99.6611	95.6248	99.576
	99.5685	99.6592	95.6259	99.5686
	99.5603	99.6573	95.6268	99.5611
	99.552	99.6555	95.6277	99.5531
	99.5429	99.6536	95.6285	99.5449
	99.5334	99.6517	95.629	99.5357
	99.5234	99.65	95.6293	99.5263
	99.513	99.6481	95.6294	99.5164
	99.502	99.6461	95.6293	99.5059
	99.4905	99.6442	95.6291	99.4949
	99.4784	99.6424	95.6287	99.4831
	99.466	99.6405	95.6282	99.4713
	99.4537	99.6387	95.6276	99.4587
	99.4408	99.637	95.6268	99.4453
	99.4279	99.6353	95.6263	99.4316
	99.4148	99.6338	95.6257	99.4173
	99.4017	99.6324	95.625	99.4024
	99.3884	99.6309	95.6245	99.3877
	99.3744	99.6292	95.6241	99.3725
	99.3605	99.6275	95.6236	99.3576
	99.3464	99.6259	95.6231	99.343
	99.3317	99.6243	95.6226	99.3284
	99.317	99.6226	95.622	99.3137
	99.3022	99.6209	95.6211	99.299
	99.2872	99.619	95.6205	99.2844
	99.2721	99.6169	95.6198	99.2698
	99.257	99.6146	95.6188	99.2549
	99.2416	99.6121	95.6179	99.2402
	99.2262	99.6095	95.6173	99.2252
	99.2107	99.6068	95.6168	99.2099
	99.1951	99.6039	95.6164	99.1943
	99.1796	99.6013	95.6161	99.179
	99.1642	99.5988	95.6159	99.1634
	99.1486	99.5965	95.6158	99.1479
	99.1332	99.5944	95.6157	99.1324
	99.1179	99.5925	95.6158	99.117
	99.1029	99.5906	95.6159	99.1021
	99.088	99.5889	95.6161	99.0871
	99.0732	99.5877	95.6164	99.0725
	99.0584	99.5868	95.6168	99.0581
	99.0438	99.5864	95.6173	99.0437
	99.0297	99.5864	95.6182	99.0297
	99.0155	99.5868	95.619	99.0157
	99.0014	99.5878	95.6199	99.0015
	98.9875	99.5889	95.6209	98.9867
	98.9732	99.5901	95.6219	98.9718
	98.9593	99.5913	95.6229	98.9573
	98.9452	99.5925	95.6236	98.9424
	98.931	99.5935	95.6244	98.9275
	98.9162	99.5944	95.6251	98.9125
	98.9012	99.5951	95.6258	98.8973
	98.886	99.5957	95.6262	98.8822
	98.8702	99.596	95.6267	98.8669
	98.8543	99.5961	95.6272	98.8515
	98.8379	99.5963	95.6277	98.8357
	98.821	99.5963	95.6281	98.8199
	98.8039	99.5963	95.6283	98.804
	98.786	99.5962	95.6286	98.7877
	98.7679	99.5964	95.6286	98.771
	98.7496	99.5965	95.6284	98.7542
	98.7311	99.5965	95.6286	98.7365
	98.7123	99.5964	95.6286	98.7183
	98.6934	99.5962	95.6283	98.6991
	98.6739	99.596	95.6279	98.6793
	98.6541	99.5954	95.6275	98.6592
	98.6337	99.595	95.6269	98.6385
	98.6131	99.5944	95.6263	98.6169
	98.5917	99.5934	95.6255	98.595
	98.5696	99.5924	95.6244	98.5722
	98.5468	99.5913	95.6231	98.5486
	98.5233	99.5898	95.6218	98.5244
	98.4991	99.5882	95.6204	98.5002
	98.4743	99.586	95.6188	98.475
	98.4488	99.5836	95.6172	98.4494
	98.4227	99.5809	95.6155	98.423
	98.3959	99.578	95.6137	98.3964
	98.3689	99.575	95.6115	98.3696
	98.3412	99.5722	95.6092	98.3419
	98.3133	99.5697	95.607	98.3143
	98.285	99.5672	95.6044	98.2864
	98.2567	99.565	95.6015	98.2579
	98.2283	99.563	95.5987	98.2293
	98.1997	99.5613	95.5955	98.2001
	98.1711	99.5597	95.5924	98.171
	98.1424	99.5585	95.589	98.1416
	98.1135	99.5573	95.5856	98.1127
	98.0847	99.5564	95.5822	98.0837
	98.0557	99.5559	95.5788	98.0547
	98.0266	99.5555	95.5754	98.0257
	97.9975	99.5551	95.5717	97.9971
	97.969	99.5546	95.5679	97.9683
	97.9406	99.5538	95.5641	97.94
	97.912	99.553	95.56	97.9116
	97.8837	99.5523	95.5558	97.883
	97.8556	99.5512	95.5515	97.8544
	97.8276	99.5503	95.5468	97.8264
	97.7999	99.5493	95.5421	97.7984
	97.7723	99.5486	95.5373	97.7703
	97.7448	99.5474	95.5324	97.7427
	97.7175	99.546	95.5275	97.7153
	97.6906	99.5448	95.5225	97.688
	97.6636	99.5435	95.5175	97.6612
	97.6368	99.542	95.5125	97.6348
	97.6107	99.5404	95.507	97.609
	97.5848	99.5387	95.5015	97.5837
	97.5596	99.5369	95.4956	97.5587
	97.5348	99.535	95.4899	97.5337
	97.5104	99.5329	95.484	97.5093
	97.4866	99.5307	95.4776	97.4853
	97.4628	99.5283	95.4711	97.4618
	97.4395	99.5259	95.4644	97.439
	97.4165	99.5236	95.4573	97.4166
	97.3936	99.5213	95.45	97.394
	97.3712	99.519	95.4425	97.3716
	97.349	99.5169	95.4353	97.349
	97.3273	99.5145	95.4275	97.327
	97.3059	99.512	95.4196	97.3053
	97.2844	99.5096	95.4113	97.2833
	97.2632	99.5074	95.4031	97.262
	97.2418	99.5049	95.3947	97.241
	97.221	99.5028	95.3865	97.2201
	97.2004	99.5008	95.3778	97.1997
	97.18	99.499	95.3689	97.1795
	97.1598	99.4973	95.3598	97.1597
	97.1397	99.4956	95.3505	97.1396
	97.1198	99.4942	95.3406	97.1201
	97.1003	99.4932	95.3305	97.1006
	97.0806	99.4922	95.3204	97.0816
	97.0614	99.4916	95.3102	97.0623
	97.0422	99.491	95.2994	97.0433
	97.0232	99.4907	95.2883	97.0244
	97.0043	99.4905	95.2773	97.0058
	96.9857	99.4906	95.2658	96.9867
	96.9675	99.4907	95.2544	96.968
	96.9495	99.491	95.2428	96.9495
	96.9314	99.4912	95.2312	96.9309
	96.9134	99.4914	95.2192	96.9122
	96.8953	99.4914	95.2069	96.8938
	96.8774	99.4911	95.1944	96.8758
	96.8592	99.4907	95.1814	96.858
	96.8409	99.4898	95.1685	96.8401
	96.8221	99.4891	95.1553	96.8223
	96.8033	99.4881	95.142	96.8045
	96.7847	99.4869	95.1284	96.7867
	96.7663	99.4855	95.1145	96.7685
	96.748	99.4844	95.1007	96.75
	96.7301	99.4827	95.0868	96.7313
	96.7125	99.4808	95.0729	96.7128
	96.695	99.4786	95.0587	96.6945
	96.6774	99.4758	95.0441	96.6765
	96.6597	99.4726	95.0295	96.6588
	96.642	99.4687	95.0144	96.6411
	96.6246	99.4642	94.999	96.6237
	96.6071	99.4593	94.9835	96.6061
	96.5896	99.454	94.9675	96.5883
	96.5722	99.4481	94.9514	96.5708
	96.5545	99.4418	94.9352	96.553
	96.5367	99.4352	94.9182	96.5351
	96.5188	99.4287	94.901	96.5174
	96.5005	99.4215	94.8833	96.4996
	96.4826	99.4142	94.8653	96.4819
	96.4643	99.4066	94.8469	96.4639
	96.4455	99.3986	94.8283	96.446
	96.4267	99.3902	94.8095	96.4277
	96.4077	99.3817	94.7905	96.409
	96.3886	99.3732	94.7707	96.3906
	96.3689	99.365	94.7507	96.3718
	96.3491	99.3565	94.7305	96.3522
	96.3291	99.3481	94.7101	96.3323
	96.3086	99.3399	94.6894	96.3125
	96.2881	99.3315	94.6685	96.2923
	96.2669	99.3228	94.647	96.2716
	96.2454	99.314	94.6254	96.2507
	96.2234	99.3047	94.6032	96.23
	96.2012	99.2956	94.581	96.2089
	96.1789	99.2866	94.558	96.1874
	96.1569	99.2776	94.5348	96.1657
	96.1352	99.2686	94.511	96.1437
	96.1144	99.2601	94.4867	96.1214
	96.0939	99.2516	94.4619	96.0984
	96.0737	99.2434	94.4368	96.0755
	96.054	99.2353	94.4114	96.053
	96.0348	99.2278	94.3855	96.0311
	96.016	99.2204	94.3593	96.01
	95.9972	99.2135	94.3326	95.9895
	95.9789	99.207	94.3055	95.9698
	95.9612	99.201	94.2777	95.9509
	95.9439	99.1951	94.2496	95.9331
	95.9269	99.1895	94.2208	95.9167
	95.9105	99.1847	94.1916	95.9009
	95.8947	99.1802	94.1621	95.8862
	95.8796	99.1763	94.1319	95.8726
	95.8656	99.1729	94.1013	95.8597
	95.8524	99.1704	94.0701	95.847
	95.8401	99.1685	94.0383	95.8352
	95.8285	99.1673	94.0058	95.8241
	95.8178	99.1664	93.9727	95.8136
	95.8074	99.166	93.939	95.804
	95.7975	99.1661	93.9046	95.7951
	95.7881	99.1663	93.8697	95.7872
	95.7795	99.1673	93.8345	95.7798
	95.7716	99.1685	93.7985	95.7729
	95.7644	99.1703	93.7621	95.7665
	95.7578	99.1726	93.7252	95.7604
	95.7519	99.1754	93.6876	95.7545
	95.7462	99.1784	93.6493	95.7491
	95.7407	99.1819	93.6102	95.7438
	95.7356	99.1856	93.5702	95.7386
	95.7303	99.1895	93.5298	95.7339
	95.725	99.1938	93.4886	95.7292
	95.7199	99.1985	93.447	95.7241
	95.7147	99.2036	93.4047	95.7188
	95.7096	99.209	93.3622	95.7136
	95.7047	99.2148	93.319	95.7078
	95.6998	99.2212	93.2755	95.7012
	95.6947	99.2277	93.2314	95.6945
	95.6893	99.2342	93.1873	95.6877
	95.6837	99.2407	93.1428	95.681
	95.6778	99.2473	93.0979	95.6745
	95.6714	99.2537	93.053	95.6682
	95.6649	99.2597	93.0075	95.6626
	95.6581	99.266	92.9617	95.6574
	95.6514	99.2724	92.9158	95.6518
	95.6448	99.2785	92.8698	95.6463
	95.6382	99.2845	92.8238	95.6404
	95.6321	99.2905	92.7774	95.6343
	95.626	99.2962	92.731	95.628
	95.6197	99.3013	92.6846	95.6218
	95.6135	99.3064	92.6383	95.6154
	95.6068	99.311	92.592	95.6087
	95.6	99.3153	92.5457	95.6021
	95.5929	99.3195	92.4994	95.5948
	95.5859	99.3234	92.4531	95.5873
	95.5787	99.3268	92.4071	95.5795
	95.571	99.3299	92.3614	95.5717
	95.5634	99.3326	92.3159	95.5636
	95.5556	99.3344	92.2704	95.5555
	95.5473	99.3358	92.2254	95.5476
	95.5388	99.337	92.1806	95.5393
	95.5301	99.3379	92.1361	95.5308
	95.5213	99.3384	92.0916	95.5222
	95.5124	99.3388	92.0474	95.5137
	95.5037	99.339	92.0036	95.5048
	95.495	99.3392	91.9598	95.4961
	95.4865	99.3387	91.9165	95.4871
	95.4776	99.3382	91.8735	95.4785
	95.4691	99.3375	91.831	95.4696
	95.4605	99.3364	91.7887	95.4608
	95.4523	99.3353	91.7468	95.452
	95.4438	99.3343	91.7053	95.4433
	95.4353	99.3332	91.664	95.4343
	95.427	99.3315	91.623	95.4257
	95.4186	99.33	91.5823	95.4171
	95.4099	99.328	91.5415	95.4086
	95.4012	99.3258	91.5006	95.4002
	95.3924	99.3237	91.4598	95.392
	95.3838	99.3215	91.4191	95.3841
	95.3755	99.3197	91.3785	95.3761
	95.3672	99.3183	91.3379	95.368
	95.3592	99.3174	91.2974	95.36
	95.3515	99.3167	91.2571	95.352
	95.3441	99.3165	91.2164	95.344
	95.3367	99.3163	91.1759	95.3366
	95.3296	99.3164	91.1353	95.3295
	95.3226	99.3168	91.0947	95.3226
	95.3162	99.3175	91.0539	95.3159
	95.3098	99.3185	91.0134	95.3094
	95.3037	99.32	90.9724	95.3031
	95.298	99.3218	90.9312	95.297
	95.2925	99.324	90.8902	95.2911
	95.2873	99.3267	90.8485	95.2859
	95.2823	99.3295	90.8068	95.2807
	95.2775	99.3321	90.7647	95.2762
	95.2727	99.3344	90.7224	95.2718
	95.2682	99.3367	90.6796	95.2677
	95.264	99.339	90.6363	95.2638
	95.2597	99.341	90.5927	95.2601
	95.2558	99.3431	90.5487	95.2566
	95.2523	99.3452	90.5043	95.2529
	95.2489	99.347	90.4597	95.2494
	95.2459	99.3488	90.4149	95.2465
	95.243	99.3501	90.3697	95.2435
	95.2405	99.3512	90.3241	95.2405
	95.2381	99.3521	90.2783	95.2382
	95.236	99.3527	90.2319	95.2359
	95.2344	99.3532	90.1849	95.2344
	95.2332	99.3534	90.1374	95.233
	95.2321	99.3538	90.0891	95.2323
	95.2317	99.3539	90.0399	95.2318
	95.2314	99.3539	89.9897	95.2318
	95.2318	99.3535	89.9387	95.2317
	95.2323	99.3529	89.8867	95.2324
	95.2335	99.352	89.8338	95.2332
	95.2349	99.3509	89.7801	95.2342
	95.2363	99.3498	89.7254	95.2352
	95.2379	99.3489	89.6695	95.2368
	95.2398	99.348	89.6128	95.2386
	95.2419	99.3471	89.555	95.2407
	95.2441	99.3461	89.4964	95.243
	95.2465	99.3451	89.4367	95.2455
	95.2493	99.3436	89.3759	95.2483
	95.2525	99.3421	89.3137	95.2515
	95.2556	99.3408	89.2504	95.255
	95.2594	99.3397	89.1855	95.2585
	95.2634	99.3387	89.1195	95.2626
	95.2677	99.3378	89.0521	95.2671
	95.2726	99.3369	88.9836	95.2718
	95.2778	99.3363	88.9136	95.2768
	95.2829	99.3359	88.8425	95.2825
	95.2883	99.3355	88.7702	95.2884
	95.2938	99.3356	88.6969	95.2946
	95.2997	99.3357	88.6223	95.3009
	95.3057	99.3358	88.5473	95.3073
	95.312	99.3366	88.4715	95.3138
	95.3186	99.3375	88.3952	95.3203
	95.3253	99.3385	88.3185	95.3268
	95.332	99.3395	88.2415	95.3333
	95.3388	99.3407	88.1641	95.3399
	95.3458	99.3416	88.0865	95.3464
	95.3528	99.3426	88.0088	95.3532
	95.36	99.3434	87.9311	95.3601
	95.3672	99.3435	87.8537	95.3668
	95.3746	99.3437	87.777	95.3739
	95.3819	99.3439	87.7013	95.3814
	95.3895	99.344	87.6265	95.3889
	95.397	99.3442	87.553	95.3967
	95.4045	99.3444	87.4814	95.4046
	95.4123	99.3447	87.4116	95.4128
	95.4202	99.3446	87.3437	95.421
	95.4283	99.3442	87.2783	95.4295
	95.4367	99.3438	87.215	95.4377
	95.445	99.3434	87.1539	95.4463
	95.4537	99.343	87.0956	95.455
	95.4626	99.3426	87.04	95.4637
	95.4718	99.3421	86.9871	95.4724
	95.4812	99.3417	86.9369	95.4815
	95.4909	99.341	86.8902	95.4904
	95.5006	99.3402	86.8465	95.4996
	95.5107	99.3393	86.8064	95.5088
	95.5208	99.3384	86.7701	95.5184
	95.5312	99.3376	86.7375	95.5283
	95.5413	99.3374	86.7083	95.5385
	95.5516	99.3376	86.6832	95.5491
	95.5619	99.338	86.6617	95.56
	95.5722	99.3388	86.6438	95.5712
	95.5827	99.3398	86.6293	95.5824
	95.5935	99.3407	86.6188	95.5934
	95.6046	99.3419	86.6121	95.6048
	95.616	99.343	86.6088	95.6165
	95.6273	99.3439	86.6091	95.6278
	95.6386	99.3448	86.6128	95.6393
	95.6499	99.3455	86.6199	95.6511
	95.6615	99.3462	86.6303	95.6628
	95.6731	99.3468	86.6439	95.6745
	95.6847	99.3467	86.6605	95.6861
	95.6963	99.3466	86.6802	95.6979
	95.7081	99.3468	86.7028	95.7095
	95.7197	99.3466	86.7281	95.7212
	95.7315	99.3465	86.7562	95.7329
	95.7435	99.3465	86.787	95.7448
	95.7557	99.3466	86.8201	95.7565
	95.7681	99.3464	86.8557	95.7686
	95.7806	99.3462	86.8935	95.7805
	95.793	99.346	86.9333	95.7926
	95.8056	99.3454	86.9749	95.805
	95.8181	99.3449	87.018	95.8175
	95.8307	99.3443	87.0623	95.8302
	95.8435	99.3438	87.1079	95.843
	95.8561	99.3433	87.1546	95.8554
	95.8689	99.3427	87.2028	95.868
	95.8815	99.3419	87.2521	95.8802
	95.8943	99.3407	87.3024	95.893
	95.9069	99.3399	87.354	95.9058
	95.9197	99.3387	87.4062	95.9184
	95.9325	99.3379	87.4595	95.9315
	95.9451	99.3371	87.5136	95.9445
	95.9582	99.3365	87.5685	95.9576
	95.9711	99.3358	87.6238	95.9709
	95.9842	99.3352	87.6796	95.9844
	95.9976	99.3344	87.7361	95.9982
	96.0109	99.334	87.7924	96.0118
	96.0244	99.3335	87.8488	96.0256
	96.038	99.333	87.9057	96.0392
	96.0516	99.3326	87.9625	96.0529
	96.0653	99.3322	88.0194	96.0667
	96.079	99.3321	88.0765	96.0803
	96.0928	99.3319	88.1341	96.0939
	96.1068	99.3324	88.1915	96.1075
	96.1208	99.3328	88.2489	96.121
	96.135	99.3333	88.3064	96.1345
	96.1491	99.3339	88.3633	96.1482
	96.1633	99.3347	88.4198	96.1621
	96.1774	99.335	88.4765	96.1761
	96.1915	99.3354	88.5327	96.1901
	96.2054	99.3359	88.5889	96.204
	96.2193	99.3362	88.6451	96.2182
	96.2332	99.3363	88.7013	96.2324
	96.247	99.3361	88.7574	96.2464
	96.2607	99.3356	88.8135	96.2605
	96.2744	99.3349	88.8698	96.2745
	96.2884	99.3339	88.9259	96.2881
	96.3021	99.3328	88.9818	96.3022
	96.316	99.3316	89.0376	96.3161
	96.3297	99.3305	89.0935	96.3304
	96.3437	99.3295	89.1492	96.3448
	96.3575	99.3287	89.205	96.3592
	96.3715	99.3279	89.2605	96.3733
	96.3854	99.3271	89.316	96.3873
	96.3996	99.3262	89.3712	96.4009
	96.4139	99.3255	89.4263	96.4149
	96.4279	99.3248	89.4814	96.4285
	96.442	99.3241	89.5363	96.4424
	96.456	99.3233	89.5911	96.456
	96.4698	99.3227	89.6456	96.4696
	96.4838	99.3221	89.6998	96.4836
	96.4975	99.3217	89.7538	96.4971
	96.5115	99.3214	89.8077	96.511
	96.5252	99.3213	89.8613	96.5249
	96.5389	99.321	89.9149	96.5388
	96.5529	99.3208	89.9682	96.5527
	96.5666	99.3206	90.0212	96.5662
	96.5806	99.3205	90.0738	96.5801
	96.5943	99.3208	90.1263	96.5936
	96.6083	99.3212	90.1785	96.6076
	96.6223	99.3221	90.2307	96.6216
	96.636	99.3228	90.2826	96.6351
	96.65	99.3237	90.3341	96.6491
	96.6638	99.3243	90.3854	96.6627
	96.6778	99.3251	90.4362	96.6767
	96.6916	99.3259	90.4865	96.6912
	96.7054	99.327	90.5363	96.7053
	96.7193	99.3282	90.5857	96.7199
	96.7331	99.3293	90.6352	96.7343
	96.7473	99.3307	90.684	96.7488
	96.7618	99.3321	90.7324	96.763
	96.7766	99.3334	90.7802	96.7772
	96.7917	99.3347	90.8279	96.7911
	96.8067	99.3357	90.8749	96.805
	96.8215	99.3363	90.9215	96.8191
	96.8365	99.337	90.9675	96.8332
	96.8513	99.3377	91.0131	96.8479
	96.8658	99.3381	91.0583	96.8628
	96.88	99.3382	91.103	96.8775
	96.8942	99.3384	91.147	96.8923
	96.908	99.3382	91.1906	96.9073
	96.9219	99.3379	91.2336	96.9219
	96.9357	99.3371	91.276	96.936
	96.9495	99.336	91.3182	96.9501
	96.9632	99.335	91.3601	96.9638
	96.9769	99.334	91.4014	96.9775
	96.9901	99.3329	91.4425	96.9907
	97.0031	99.3318	91.4831	97.0038
	97.0162	99.3307	91.5237	97.0168
	97.029	99.3297	91.5641	97.0298
	97.0418	99.329	91.6046	97.0425
	97.0543	99.3279	91.6448	97.0546
	97.0669	99.3268	91.6847	97.0669
	97.079	99.3255	91.7245	97.0788
	97.0911	99.3243	91.7641	97.0903
	97.103	99.3232	91.8033	97.1017
	97.1144	99.3221	91.8425	97.1126
	97.1256	99.3213	91.881	97.1236
	97.1365	99.3205	91.9194	97.1339
	97.1468	99.3201	91.9574	97.1442
	97.1568	99.3197	91.9954	97.1541
	97.1663	99.3193	92.0328	97.1633
	97.1751	99.3188	92.0702	97.1722
	97.1833	99.3183	92.1073	97.1806
	97.1907	99.3178	92.1448	97.1885
	97.1973	99.3173	92.1825	97.1958
	97.203	99.3167	92.2211	97.2023
	97.208	99.3162	92.261	97.2079
	97.2121	99.3157	92.3024	97.2126
	97.2157	99.3156	92.3457	97.2164
	97.2182	99.3153	92.3909	97.2193
	97.2195	99.3149	92.4369	97.2214
	97.2202	99.3144	92.4831	97.2226
	97.2196	99.3141	92.5276	97.223
	97.218	99.3138	92.5683	97.2227
	97.2152	99.3136	92.6027	97.2212
	97.2117	99.3136	92.6286	97.2184
	97.207	99.3133	92.6442	97.2144
	97.201	99.313	92.6489	97.209
	97.194	99.3126	92.6422	97.2021
	97.1855	99.3117	92.6261	97.194
	97.1758	99.3106	92.6025	97.1844
	97.1643	99.3097	92.5739	97.1734
	97.1513	99.3084	92.542	97.1608
	97.1372	99.3073	92.5091	97.147
	97.1217	99.3063	92.4762	97.1317
	97.1047	99.3052	92.4442	97.1153
	97.0864	99.3039	92.4137	97.0975
	97.0671	99.3028	92.3852	97.0787
	97.047	99.3018	92.3588	97.0587
	97.0265	99.3011	92.3349	97.0379
	97.0054	99.3003	92.3138	97.0162
	96.9844	99.2997	92.2958	96.9939
	96.9634	99.2998	92.281	96.9713
	96.9425	99.3004	92.2696	96.9486
	96.9221	99.3012	92.2617	96.9261
	96.9019	99.3023	92.2576	96.904
	96.8829	99.3038	92.2573	96.883
	96.865	99.3058	92.261	96.8626
	96.8484	99.308	92.2686	96.8436
	96.8333	99.3104	92.2802	96.826
	96.8201	99.3129	92.2954	96.8098
	96.8088	99.3155	92.3149	96.7955
	96.7994	99.3184	92.3387	96.7835
	96.7923	99.3213	92.3663	96.7736
	96.7874	99.3246	92.3986	96.7663
	96.7846	99.3277	92.4351	96.7616
	96.7841	99.3308	92.4757	96.7593
	96.7856	99.3335	92.5207	96.7602
	96.7891	99.3364	92.5698	96.7639
	96.795	99.3387	92.6229	96.7707
	96.8025	99.3409	92.6797	96.7803
	96.8121	99.3431	92.7406	96.7925
	96.8239	99.3449	92.8051	96.8069
	96.8373	99.3465	92.8728	96.8238
	96.853	99.3478	92.9434	96.8427
	96.8708	99.3488	93.0162	96.8634
	96.8904	99.3498	93.09	96.886
	96.9117	99.3507	93.1633	96.91
	96.9348	99.3512	93.2344	96.9352
	96.9591	99.3512	93.3008	96.9616
	96.9846	99.3508	93.3609	96.9894
	97.0113	99.3504	93.4123	97.0175
	97.0384	99.3492	93.4538	97.0461
	97.0662	99.3477	93.4842	97.0753
	97.0941	99.3457	93.5043	97.1044
	97.122	99.3433	93.5155	97.1333
	97.1493	99.3405	93.5197	97.1616
	97.1762	99.3372	93.5199	97.1896
	97.2027	99.3336	93.5188	97.2167
	97.2288	99.3297	93.5187	97.2426
	97.254	99.3258	93.5207	97.2673
	97.2786	99.322	93.5256	97.2908
	97.3027	99.3181	93.5329	97.3133
	97.326	99.3144	93.5427	97.3349
	97.3488	99.3107	93.554	97.3559
	97.3708	99.307	93.5665	97.3757
	97.3924	99.3034	93.5798	97.3952
	97.4135	99.3002	93.5933	97.4138
	97.4342	99.2969	93.6072	97.432
	97.4544	99.294	93.6214	97.4499
	97.474	99.2913	93.6357	97.4673
	97.4929	99.2889	93.65	97.4853
	97.5109	99.2871	93.6642	97.5029
	97.528	99.2857	93.6786	97.5206
	97.5443	99.2844	93.693	97.5382
	97.5597	99.2831	93.7074	97.5556
	97.5743	99.2819	93.7218	97.572
	97.5879	99.2808	93.7363	97.5881
	97.6008	99.2797	93.7511	97.6032
	97.6128	99.2787	93.7663	97.6171
	97.6243	99.278	93.7819	97.6299
	97.6349	99.277	93.7978	97.6412
	97.6451	99.2763	93.8136	97.651
	97.6547	99.2753	93.8293	97.6603
	97.6635	99.2746	93.8447	97.6684
	97.6717	99.2734	93.859	97.6757
	97.6796	99.2721	93.8725	97.6825
	97.6867	99.2708	93.8849	97.6887
	97.6937	99.2694	93.8959	97.6946
	97.7002	99.2677	93.906	97.7002
	97.7061	99.2661	93.915	97.7056
	97.7117	99.2648	93.923	97.7107
	97.7165	99.2634	93.9304	97.7155
	97.7206	99.2617	93.9371	97.7198
	97.7245	99.2601	93.9434	97.7234
	97.7277	99.2586	93.9496	97.7264
	97.7301	99.2571	93.9555	97.7284
	97.7315	99.2551	93.9613	97.7292
	97.7319	99.2528	93.967	97.729
	97.7312	99.2507	93.9725	97.7276
	97.7294	99.2481	93.9783	97.7256
	97.7264	99.2452	93.9837	97.7228
	97.7224	99.2421	93.9897	97.719
	97.7177	99.2392	93.9955	97.7147
	97.7122	99.2364	94.0014	97.7097
	97.7061	99.2336	94.0072	97.704
	97.6997	99.2308	94.0124	97.6977
	97.6933	99.2275	94.0176	97.691
	97.6864	99.2241	94.0223	97.6841
	97.6795	99.22	94.0266	97.6772
	97.672	99.2159	94.0302	97.6697
	97.6639	99.2112	94.0338	97.6624
	97.6547	99.2061	94.0375	97.6545
	97.6446	99.2006	94.0413	97.646
	97.6333	99.1945	94.045	97.6366
	97.6206	99.1879	94.0486	97.626
	97.6069	99.1809	94.052	97.6136
	97.5915	99.1727	94.0558	97.5994
	97.5751	99.1637	94.0597	97.5832
	97.5574	99.154	94.0643	97.5648
	97.5386	99.1438	94.0696	97.5445
	97.5189	99.1329	94.0762	97.5225
	97.4986	99.1217	94.0846	97.4989
	97.4778	99.1096	94.0948	97.4746
	97.4565	99.0969	94.1068	97.4494
	97.4351	99.0827	94.1204	97.4239
	97.4131	99.0676	94.1351	97.3982
	97.3909	99.0517	94.1502	97.3726
	97.3684	99.035	94.1642	97.3474
	97.3454	99.0177	94.1758	97.322
	97.3217	99.0002	94.1836	97.2972
	97.297	98.9822	94.1859	97.2721
	97.2712	98.9633	94.182	97.2463
	97.2444	98.9427	94.1713	97.2198
	97.2159	98.92	94.1533	97.1921
	97.1857	98.8948	94.1288	97.1626
	97.1533	98.8673	94.0985	97.1309
	97.1182	98.8378	94.0635	97.0969
	97.0803	98.8065	94.0252	97.0609
	97.0392	98.7734	93.9852	97.0218
	96.9946	98.7386	93.9441	96.9793
	96.9462	98.7015	93.9036	96.933
	96.8938	98.6617	93.8645	96.8825
	96.8373	98.6189	93.8276	96.8279
	96.7759	98.5737	93.7936	96.7685
	96.7093	98.526	93.7631	96.7045
	96.6372	98.4761	93.7366	96.6352
	96.5591	98.4242	93.7144	96.5609
	96.4746	98.3708	93.6972	96.4808
	96.3833	98.3154	93.6852	96.3939
	96.2846	98.2576	93.6786	96.2998
	96.1779	98.1978	93.6775	96.1983
	96.0631	98.1359	93.6822	96.0883
	95.9394	98.0721	93.6918	95.9686
	95.8061	98.0062	93.7055	95.8393
	95.6628	97.9382	93.7216	95.6989
	95.5096	97.8683	93.7369	95.5469
	95.3456	97.7965	93.7476	95.3835
	95.1704	97.7231	93.7481	95.2082
	94.9838	97.6476	93.7323	95.0207
	94.7854	97.5703	93.6935	94.8217
	94.5751	97.491	93.6262	94.6111
	94.353	97.41	93.5257	94.389
	94.1197	97.3271	93.3892	94.156
	93.8749	97.2422	93.2165	93.9119
	93.6198	97.1553	93.0095	93.657
	93.3542	97.0666	92.7723	93.3916
	93.0788	96.9755	92.5096	93.1158
	92.794	96.883	92.2257	92.83
	92.4997	96.7885	91.9253	92.534
	92.1965	96.6921	91.6116	92.2289
	91.8848	96.5938	91.2873	91.9144
	91.5645	96.4936	90.9539	91.5913
	91.2361	96.3912	90.613	91.2599
	90.8991	96.2869	90.2661	90.9203
	90.5543	96.1801	89.9138	90.573
	90.2015	96.0714	89.5581	90.2192
	89.841	95.9605	89.2001	89.8588
	89.4729	95.8474	88.842	89.4925
	89.097	95.7312	88.4861	89.1201
	88.7138	95.6112	88.1354	88.7428
	88.3239	95.4867	87.7934	88.3607
	87.928	95.3565	87.4642	87.9743
	87.5276	95.2206	87.1508	87.5839
	87.1238	95.0788	86.8566	87.1898
	86.7185	94.9313	86.5847	86.7927
	86.3142	94.7786	86.3364	86.3929
	85.9125	94.6206	86.1129	85.9916
	85.5153	94.4574	85.9144	85.5904
	85.1244	94.2887	85.7411	85.191
	84.7411	94.1146	85.5929	84.7958
	84.3667	93.9345	85.4708	84.4074
	84.0022	93.7491	85.3753	84.0274
	83.6489	93.5593	85.3079	83.6577
	83.3081	93.3657	85.2698	83.3007
	82.9817	93.1688	85.2627	82.957
	82.6713	92.9695	85.2878	82.6287
	82.378	92.7687	85.3453	82.3169
	82.1035	92.567	85.435	82.0228
	81.8495	92.3652	85.5559	81.7483
	81.6162	92.1648	85.7063	81.4953
	81.4054	91.9673	85.8835	81.2656
	81.2175	91.7736	86.0833	81.0604
	81.053	91.5851	86.3003	80.8813
	80.9126	91.403	86.5283	80.7298
	80.7963	91.2285	86.7603	80.606
	80.7046	91.0627	86.9887	80.5109
	80.6371	90.906	87.2065	80.4444
	80.5936	90.7593	87.4074	80.4065
	80.5737	90.6234	87.5879	80.3963
	80.5764	90.4992	87.7464	80.4135
	80.6009	90.3876	87.8844	80.4565
	80.6457	90.2891	88.0047	80.5245
	80.7097	90.2042	88.1119	80.6152
	80.7916	90.1332	88.2108	80.727
	80.8899	90.0765	88.3055	80.8577
	81.0033	90.0347	88.3996	81.0043
	81.1309	90.0078	88.4942	81.1637
	81.271	89.9962	88.5894	81.3337
	81.4231	89.9992	88.6851	81.5113
	81.5862	90.0174	88.7799	81.6942
	81.7592	90.0502	88.8733	81.8803
	81.9408	90.0968	88.9646	82.0679
	82.1298	90.1572	89.054	82.2556
	82.3248	90.2306	89.1413	82.4432
	82.524	90.3163	89.2261	82.6305
	82.7256	90.4136	89.309	82.8177
	82.9279	90.5218	89.3899	83.0059
	83.1299	90.6399	89.4694	83.1951
	83.3303	90.7667	89.5475	83.3853
	83.5291	90.9009	89.6244	83.5761
	83.7255	91.0418	89.6997	83.7671
	83.92	91.1882	89.7727	83.9567
	84.1131	91.3391	89.8424	84.1446
	84.3047	91.4933	89.9082	84.3298
	84.4955	91.6505	89.9686	84.5121
	84.6854	91.8095	90.0228	84.6914
	84.8743	91.969	90.0708	84.8681
	85.0623	92.1282	90.1128	85.0436
	85.2489	92.2859	90.1499	85.2185
	85.4336	92.4408	90.1838	85.3943
	85.6165	92.592	90.2163	85.5716
	85.7974	92.7386	90.2492	85.7509
	85.9766	92.8795	90.2842	85.933
	86.1538	93.0139	90.3223	86.1171
	86.3298	93.1414	90.3646	86.3024
	86.5048	93.2617	90.4113	86.4888
	86.679	93.375	90.4626	86.675
	86.8532	93.4811	90.5187	86.8603
	87.0276	93.5806	90.5792	87.0435
	87.2019	93.6739	90.6441	87.2242
	87.3771	93.7618	90.7124	87.4024
	87.5526	93.8448	90.7829	87.5773
	87.7284	93.924	90.8545	87.749
	87.904	94.0002	90.9258	87.9175
	88.0789	94.0736	90.9952	88.0821
	88.2525	94.1448	91.0612	88.2435
	88.4237	94.2138	91.1228	88.4013
	88.5911	94.2812	91.1786	88.5562
	88.7535	94.3469	91.2281	88.7076
	88.9093	94.4113	91.2696	88.8559
	89.0575	94.4748	91.3031	89.0017
	89.1973	94.5372	91.327	89.144
	89.3276	94.5983	91.3407	89.2826
	89.448	94.6577	91.3431	89.4166
	89.5584	94.7147	91.3339	89.5447
	89.6583	94.7687	91.3126	89.6658
	89.7472	94.8184	91.2794	89.7782
	89.8251	94.863	91.2351	89.8797
	89.8921	94.9012	91.1803	89.9693
	89.9476	94.9329	91.1162	90.0456
	89.9918	94.9573	91.0447	90.1076
	90.0245	94.9741	90.9674	90.1543
	90.045	94.9841	90.8864	90.1859
	90.0543	94.9872	90.8033	90.2025
	90.0526	94.9835	90.7199	90.2042
	90.0407	94.974	90.6385	90.1923
	90.0199	94.9591	90.5605	90.1678
	89.9916	94.9392	90.4877	90.1317
	89.957	94.9151	90.4212	90.086
	89.9176	94.8872	90.3622	90.0323
	89.8743	94.8565	90.3112	89.9718
	89.8287	94.8232	90.2694	89.9064
	89.7814	94.7876	90.2371	89.8376
	89.7336	94.7507	90.2151	89.7666
	89.6862	94.7126	90.2031	89.6949
	89.6403	94.6736	90.202	89.6236
	89.597	94.6338	90.2114	89.5547
	89.5574	94.5936	90.2313	89.4893
	89.5226	94.5534	90.2623	89.4296
	89.4944	94.5134	90.3042	89.3779
	89.4745	94.4744	90.3567	89.3368
	89.4642	94.4374	90.4203	89.3083
	89.4657	94.404	90.4948	89.2949
	89.4803	94.3751	90.5795	89.2985
	89.5101	94.3526	90.6749	89.3207
	89.556	94.3376	90.78	89.3636
	89.6194	94.3312	90.8943	89.4268
	89.7011	94.3346	91.0174	89.5116
	89.8006	94.349	91.1481	89.6173
	89.9178	94.3748	91.2854	89.7436
	90.0517	94.4129	91.4278	89.8892
	90.201	94.4634	91.5741	90.0528
	90.3644	94.5259	91.7223	90.2328
	90.54	94.5999	91.8704	90.4268
	90.7262	94.6844	92.0164	90.6329
	90.921	94.7788	92.158	90.8482
	91.1214	94.8814	92.2934	91.0701
	91.3255	94.9912	92.4203	91.2959
	91.5307	95.1066	92.5371	91.5233
	91.7348	95.2261	92.6426	91.7497
	91.9352	95.3471	92.7364	91.9721
	92.1292	95.4666	92.8178	92.1883
	92.3141	95.5819	92.8877	92.3964
	92.4881	95.6899	92.9471	92.5941
	92.6488	95.7878	92.9968	92.7794
	92.7946	95.8731	93.0386	92.9507
	92.924	95.9437	93.0739	93.1057
	93.0364	95.9985	93.104	93.2426
	93.132	96.0365	93.1302	93.3609
	93.2105	96.0578	93.154	93.4587
	93.2736	96.0628	93.1761	93.5356
	93.3222	96.0521	93.1972	93.591
	93.3581	96.0274	93.2176	93.6249
	93.3833	95.9901	93.2372	93.638
	93.399	95.9421	93.2565	93.631
	93.4072	95.8856	93.2754	93.6064
	93.4091	95.8222	93.2935	93.5666
	93.4061	95.7536	93.3108	93.5143
	93.3989	95.6817	93.327	93.4536
	93.3882	95.6075	93.342	93.3878
	93.3751	95.532	93.356	93.3208
	93.3602	95.4564	93.3689	93.2557
	93.3445	95.3811	93.3806	93.196
	93.3296	95.3073	93.3914	93.1441
	93.3161	95.2354	93.401	93.1024
	93.3058	95.1664	93.4098	93.0722
	93.2999	95.101	93.4177	93.0544
	93.2995	95.0406	93.4252	93.0503
	93.3056	94.9862	93.4322	93.06
	93.3195	94.9387	93.4389	93.0833
	93.3414	94.8989	93.4451	93.1201
	93.3717	94.8677	93.4514	93.1707
	93.4107	94.846	93.4575	93.2338
	93.4581	94.8336	93.4632	93.3081
	93.514	94.8312	93.4687	93.3933
	93.5781	94.8384	93.4738	93.4876
	93.6495	94.856	93.4788	93.5904
	93.7276	94.8835	93.4838	93.6998
	93.8112	94.9207	93.4885	93.814
	93.8991	94.9671	93.493	93.9317
	93.9899	95.0221	93.4977	94.0505
	94.0826	95.0845	93.5019	94.1679
	94.1755	95.1528	93.5056	94.2823
	94.267	95.226	93.5091	94.3912
	94.3555	95.3028	93.5125	94.492
	94.439	95.3812	93.5153	94.5824
	94.5161	95.4595	93.5183	94.6609
	94.5852	95.5363	93.5211	94.7253
	94.6445	95.6091	93.5239	94.7753
	94.6924	95.6758	93.5264	94.8097
	94.7275	95.734	93.5289	94.8287
	94.7487	95.7815	93.5314	94.8326
	94.755	95.8167	93.5342	94.8228
	94.7464	95.8377	93.5372	94.8003
	94.7223	95.8436	93.5402	94.766
	94.6833	95.8338	93.5436	94.7219
	94.63	95.808	93.5473	94.6684
	94.5636	95.7666	93.5515	94.6064
	94.4858	95.71	93.5564	94.5364
	94.398	95.639	93.5617	94.4586
	94.3022	95.5552	93.5675	94.3734
	94.2002	95.4596	93.5739	94.281
	94.094	95.3542	93.5807	94.1817
	93.9851	95.2404	93.5878	94.0759
	93.8753	95.1197	93.5954	93.9647
	93.766	94.9942	93.6032	93.849
	93.6589	94.8647	93.6114	93.7303
	93.5555	94.7328	93.6199	93.6107
	93.457	94.6002	93.629	93.4918
	93.3647	94.4675	93.6381	93.3758
	93.28	94.3366	93.6472	93.2651
	93.204	94.2086	93.6564	93.162
	93.1383	94.0854	93.6655	93.0687
	93.0838	93.9687	93.6747	92.9871
	93.0414	93.8601	93.6836	92.9198
	93.0122	93.7617	93.6925	92.8678
	92.9971	93.6747	93.7011	92.8329
	92.9966	93.6005	93.7092	92.8162
	93.0113	93.5404	93.7166	92.8191
	93.0413	93.4951	93.7236	92.842
	93.0868	93.4655	93.7298	92.8846
	93.1475	93.4526	93.7353	92.9471
	93.2228	93.4564	93.7402	93.0296
	93.3124	93.4772	93.7442	93.1308
	93.416	93.5154	93.7472	93.2496
	93.5324	93.5704	93.7496	93.3853
	93.6605	93.6421	93.7511	93.5359
	93.7994	93.7298	93.7519	93.6995
	93.9477	93.8325	93.7519	93.8748
	94.1042	93.9494	93.7511	94.0596
	94.2677	94.079	93.7498	94.2523
	94.4366	94.2203	93.7477	94.4506
	94.6091	94.3721	93.7452	94.6519
	94.7843	94.5331	93.7425	94.854
	94.9603	94.7014	93.7395	95.0547
	95.1361	94.8754	93.7364	95.252
	95.3099	95.0535	93.7333	95.4433
	95.4801	95.2338	93.7304	95.6264
	95.6453	95.4142	93.7276	95.7999
	95.8043	95.5929	93.7249	95.9621
	95.956	95.7683	93.7231	96.1122
	96.0985	95.9386	93.7214	96.2489
	96.2314	96.1023	93.7203	96.3718
	96.3537	96.2578	93.7198	96.4814
	96.4647	96.4043	93.72	96.5777
	96.5646	96.5404	93.7204	96.6614
	96.6531	96.6656	93.7213	96.7331
	96.73	96.7795	93.7225	96.7941
	96.7964	96.8817	93.7243	96.8447
	96.8526	96.9725	93.7263	96.8862
	96.8995	97.0524	93.7288	96.9199
	96.9378	97.1214	93.7316	96.9466
	96.9685	97.1807	93.7347	96.9671
	96.9925	97.2311	93.738	96.9825
	97.011	97.2734	93.7417	96.9938
	97.0247	97.3085	93.7456	97.0019
	97.0349	97.3372	93.7498	97.0073
	97.042	97.3603	93.754	97.0112
	97.0467	97.379	93.7582	97.014
	97.0502	97.3942	93.7621	97.0164
	97.0529	97.4071	93.7659	97.0189
	97.056	97.4188	93.7697	97.0224
	97.06	97.4299	93.7729	97.0267
	97.0651	97.4413	93.7759	97.032
	97.0716	97.4536	93.7782	97.0389
	97.0797	97.4673	93.7799	97.0476
	97.0903	97.4824	93.7811	97.0584
	97.1031	97.4992	93.7817	97.0718
	97.1185	97.5179	93.782	97.0877
	97.1363	97.5387	93.7818	97.1062
	97.1566	97.5618	93.7815	97.1271
	97.179	97.587	93.7806	97.1506
	97.204	97.6139	93.7799	97.1766
	97.231	97.6429	93.7787	97.2054
	97.2602	97.6737	93.7774	97.2367
	97.291	97.7062	93.7764	97.2701
	97.3233	97.7399	93.7753	97.3052
	97.357	97.775	93.7747	97.3419
	97.392	97.8106	93.7744	97.38
	97.428	97.8471	93.7746	97.4191
	97.4647	97.884	93.7752	97.4587
	97.5021	97.9214	93.7759	97.4986
	97.5394	97.959	93.7769	97.5389
	97.5772	97.9965	93.7784	97.5794
	97.6147	98.0337	93.7802	97.6196
	97.6515	98.0704	93.7823	97.6594
	97.6879	98.1064	93.7845	97.6986
	97.7235	98.1417	93.7871	97.7371
	97.7583	98.1763	93.7899	97.7745
	97.7922	98.2099	93.793	97.8105
	97.825	98.2422	93.7963	97.845
	97.8566	98.2733	93.7999	97.8776
	97.887	98.303	93.8036	97.908
	97.9156	98.3313	93.8076	97.9366
	97.9431	98.3582	93.8119	97.963
	97.9689	98.3835	93.8162	97.9873
	97.9929	98.4072	93.8205	98.0095
	98.0153	98.4296	93.8253	98.0296
	98.036	98.4506	93.8303	98.0478
	98.0549	98.4701	93.8355	98.0643
	98.0721	98.4881	93.841	98.0789
	98.088	98.5045	93.8467	98.0919
	98.1025	98.5198	93.8527	98.1033
	98.1158	98.5335	93.8588	98.1134
	98.1277	98.5457	93.8648	98.1226
	98.1385	98.5567	93.8708	98.1311
	98.1481	98.5666	93.8767	98.1394
	98.1563	98.575	93.8828	98.147
	98.1635	98.5826	93.8885	98.1542
	98.1699	98.5892	93.8941	98.1608
	98.1755	98.5947	93.8993	98.1673
	98.1803	98.5994	93.9042	98.1739
	98.1844	98.6033	93.9087	98.1799
	98.188	98.6068	93.9128	98.1854
	98.1909	98.6094	93.9166	98.1903
	98.1937	98.6117	93.92	98.1946
	98.1963	98.6134	93.9232	98.198
	98.1988	98.6151	93.9261	98.2011
	98.2011	98.6165	93.9289	98.2036
	98.2031	98.6178	93.9314	98.2055
	98.2048	98.6187	93.9338	98.207
	98.2064	98.619	93.936	98.2084
	98.2075	98.6193	93.9381	98.2096
	98.208	98.6192	93.9401	98.2106
	98.2083	98.6192	93.9423	98.2113
	98.2082	98.6187	93.9446	98.2119
	98.2081	98.6182	93.9468	98.2123
	98.2077	98.6173	93.9489	98.212
	98.2073	98.6162	93.951	98.2113
	98.2068	98.6152	93.953	98.21
	98.2064	98.6141	93.9548	98.2086
	98.206	98.613	93.9565	98.2072
	98.2055	98.6116	93.9577	98.2055
	98.2052	98.6103	93.9591	98.2039
	98.2048	98.6089	93.9603	98.2026
	98.2047	98.6073	93.9613	98.2014
	98.205	98.6059	93.9622	98.2006
	98.2053	98.6048	93.9632	98.2
	98.2063	98.6039	93.9645	98.2
	98.2078	98.6031	93.9657	98.2008
	98.2097	98.6029	93.9673	98.202
	98.2121	98.6031	93.9689	98.2041
	98.2147	98.6041	93.9704	98.2069
	98.2178	98.6055	93.9724	98.2105
	98.2215	98.6079	93.9746	98.2152
	98.2257	98.6107	93.9768	98.2208
	98.2307	98.6142	93.9793	98.2271
	98.2361	98.6183	93.9822	98.2335
	98.2422	98.6229	93.9851	98.2406
	98.2489	98.6279	93.9881	98.2477
	98.2563	98.6334	93.9915	98.2553
	98.2643	98.6395	93.995	98.2633
	98.2723	98.6461	93.9987	98.2712
	98.2808	98.6529	94.0024	98.2795
	98.2894	98.66	94.0062	98.2879
	98.2984	98.6672	94.0101	98.2966
	98.3071	98.6744	94.014	98.3056
	98.3156	98.6811	94.0182	98.3147
	98.3243	98.6879	94.0222	98.3241
	98.3327	98.6946	94.0264	98.3335
	98.3412	98.7009	94.0306	98.3434
	98.3493	98.7072	94.0346	98.3528
	98.3578	98.7134	94.0389	98.3621
	98.3659	98.7193	94.0431	98.3713
	98.3739	98.7251	94.0474	98.3798
	98.3819	98.7309	94.052	98.388
	98.3898	98.7362	94.0567	98.3953
	98.3976	98.7415	94.0618	98.4023
	98.4051	98.7464	94.067	98.4086
	98.4121	98.7512	94.0725	98.4149
	98.4188	98.7558	94.0783	98.4206
	98.425	98.7601	94.0846	98.4263
	98.4309	98.7643	94.0911	98.4318
	98.4366	98.7682	94.098	98.4372
	98.4423	98.7722	94.1054	98.442
	98.4476	98.7756	94.1127	98.4468
	98.4526	98.7791	94.1204	98.4515
	98.4574	98.7823	94.1278	98.456
	98.4619	98.7855	94.1355	98.4605
	98.466	98.789	94.1429	98.4651
	98.47	98.7922	94.1505	98.4693
	98.4735	98.795	94.1577	98.4733
	98.477	98.7978	94.1648	98.4773
	98.4801	98.8006	94.172	98.4812
	98.4832	98.8037	94.179	98.4844
	98.486	98.8068	94.1856	98.4876
	98.4886	98.8102	94.1916	98.49
	98.4913	98.8136	94.1972	98.4925
	98.4939	98.8166	94.202	98.4946
	98.4963	98.8199	94.2059	98.497
	98.4987	98.8232	94.2091	98.4993
	98.5006	98.8262	94.2115	98.5015
	98.5028	98.8294	94.2133	98.5037
	98.505	98.8322	94.2146	98.5061
	98.5075	98.835	94.2152	98.5084
	98.5102	98.8375	94.2155	98.5109
	98.5134	98.8396	94.2157	98.5132
	98.5165	98.8415	94.2156	98.5157
	98.5199	98.8431	94.2155	98.5184
	98.5234	98.8441	94.2156	98.5212
	98.5271	98.8453	94.2154	98.5242
	98.5309	98.846	94.2149	98.5273
	98.5345	98.8465	94.2144	98.5308
	98.5385	98.8467	94.2137	98.5343
	98.5423	98.8464	94.2126	98.5378
	98.5458	98.8461	94.2116	98.5417
	98.5492	98.8454	94.2105	98.5455
	98.5526	98.8447	94.2095	98.5496
	98.5559	98.8441	94.2082	98.5536
	98.5592	98.8436	94.207	98.5579
	98.5627	98.8432	94.2061	98.5619
	98.5663	98.8431	94.2055	98.5661
	98.5702	98.843	94.2052	98.5701
	98.5739	98.8428	94.2051	98.5741
	98.5774	98.8428	94.2053	98.5781
	98.5809	98.8426	94.2062	98.5824
	98.5846	98.8426	94.2071	98.587
	98.588	98.8427	94.2087	98.5915
	98.5913	98.8429	94.2108	98.5957
	98.5942	98.8433	94.2133	98.5994
	98.5974	98.8437	94.2164	98.6025
	98.6003	98.8438	94.2198	98.6056
	98.6029	98.8437	94.2238	98.6081
	98.6056	98.8437	94.228	98.6103
	98.608	98.8437	94.2329	98.6119
	98.61	98.8439	94.238	98.6136
	98.6123	98.8444	94.2433	98.6147
	98.6145	98.8452	94.2488	98.6157
	98.6164	98.8466	94.2544	98.6166
	98.6181	98.8483	94.2605	98.6174
	98.6198	98.8499	94.2666	98.6182
	98.6215	98.852	94.2726	98.6193
	98.6234	98.8544	94.2787	98.6208
	98.6252	98.8571	94.2845	98.6219
	98.6273	98.8599	94.2901	98.6235
	98.6295	98.8625	94.2953	98.6248
	98.6319	98.8652	94.3001	98.6266
	98.6343	98.8676	94.3051	98.6291
	98.6365	98.8701	94.3101	98.6316
	98.6388	98.8728	94.3149	98.6348
	98.6411	98.8754	94.3199	98.6385
	98.6436	98.878	94.3253	98.6422
	98.6462	98.8807	94.3307	98.6457
	98.6489	98.8829	94.3365	98.6492
	98.6521	98.885	94.3426	98.6525
	98.6553	98.8866	94.3491	98.6559
	98.6586	98.8876	94.3559	98.6594
	98.6619	98.8882	94.3624	98.6625
	98.6653	98.8888	94.369	98.6656
	98.6686	98.889	94.3753	98.6688
	98.672	98.8892	94.3812	98.6719
	98.675	98.8889	94.3871	98.6754
	98.678	98.8884	94.3929	98.6788
	98.6809	98.8872	94.3985	98.6825
	98.6841	98.886	94.4042	98.6861
	98.6871	98.8846	94.41	98.6898
	98.6903	98.8827	94.4156	98.6929
	98.6935	98.8808	94.4213	98.6956
	98.6969	98.8789	94.427	98.698
	98.7001	98.8767	94.4325	98.7005
	98.7031	98.8747	94.4378	98.7031
	98.7058	98.8721	94.443	98.7053
	98.708	98.8696	94.4481	98.7074
	98.7099	98.8666	94.4529	98.7094
	98.7117	98.8637	94.4579	98.711
	98.7134	98.8606	94.4628	98.7125
	98.7148	98.8576	94.4676	98.7137
	98.7158	98.8548	94.4723	98.7147
	98.7167	98.8518	94.4766	98.7159
	98.7175	98.849	94.481	98.717
	98.7182	98.846	94.4848	98.7182
	98.7182	98.8433	94.4882	98.719
	98.7183	98.8408	94.4918	98.7195
	98.7184	98.8387	94.4951	98.7197
	98.7179	98.8373	94.4982	98.7202
	98.7174	98.8364	94.501	98.7204
	98.7168	98.8361	94.5036	98.7204
	98.7161	98.8366	94.5063	98.7202
	98.715	98.8377	94.5086	98.7198
	98.7142	98.8391	94.511	98.7189
	98.7137	98.841	94.513	98.7176
	98.7134	98.8437	94.515	98.7158
	98.7132	98.8465	94.5173	98.714
	98.7129	98.8497	94.5196	98.7122
	98.7126	98.8533	94.5219	98.7104
	98.7122	98.8572	94.5242	98.7093
	98.7113	98.8618	94.5268	98.7083
	98.7103	98.8666	94.5294	98.7073
	98.7093	98.872	94.5321	98.7067
	98.7081	98.8782	94.5348	98.7063
	98.7074	98.8844	94.5376	98.706
	98.7068	98.8905	94.5403	98.7054
	98.7063	98.8962	94.5428	98.705
	98.706	98.9014	94.5457	98.7046
	98.706	98.906	94.5485	98.704
	98.7062	98.91	94.5509	98.7038
	98.7066	98.9136	94.553	98.704
	98.7073	98.9171	94.5546	98.7048
	98.7082	98.9201	94.5557	98.7058
	98.7092	98.9226	94.5562	98.7072
	98.7104	98.9245	94.5562	98.7087
	98.7121	98.9256	94.5552	98.7105
	98.7143	98.9259	94.5538	98.7127
	98.7165	98.9253	94.5515	98.7148
	98.7193	98.9242	94.5485	98.7171
	98.7218	98.9226	94.5447	98.7196
	98.7243	98.9207	94.5406	98.7225
	98.7269	98.9187	94.5358	98.7256
	98.7292	98.9166	94.5308	98.7287
	98.7314	98.9142	94.5254	98.7321
	98.7336	98.9119	94.5202	98.735
	98.7358	98.909	94.515	98.7378
	98.7382	98.9061	94.5095	98.7404
	98.7404	98.903	94.5037	98.7427
	98.7426	98.8996	94.498	98.7448
	98.7443	98.8961	94.4919	98.7462
	98.7458	98.8925	94.4856	98.7473
	98.7471	98.8889	94.4796	98.7487
	98.7482	98.8852	94.4736	98.7498
	98.7488	98.8819	94.4679	98.7504
	98.7487	98.8785	94.4622	98.751
	98.7484	98.8753	94.457	98.7516
	98.748	98.8722	94.4523	98.7521
	98.7472	98.8696	94.4479	98.7522
	98.7464	98.8675	94.4437	98.7522
	98.7455	98.8657	94.4403	98.7517
	98.7451	98.8645	94.4375	98.7508
	98.7444	98.8636	94.4354	98.7495
	98.7439	98.8631	94.434	98.7478
	98.7438	98.863	94.4337	98.7462
	98.7439	98.8632	94.4343	98.7442
	98.7441	98.8639	94.4357	98.7423
	98.7442	98.8649	94.4382	98.7405
	98.7444	98.8664	94.4414	98.7389
	98.7445	98.8682	94.4453	98.7379
	98.7446	98.8702	94.4501	98.7375
	98.7447	98.8725	94.4563	98.7378
	98.7451	98.8748	94.463	98.7383
	98.7451	98.8773	94.4708	98.7389
	98.7455	98.8797	94.4791	98.7402
	98.7464	98.8816	94.4877	98.7417
	98.7476	98.8833	94.4967	98.7434
	98.7489	98.8847	94.5055	98.7454
	98.7502	98.886	94.5146	98.7473
	98.7522	98.8873	94.5231	98.7495
	98.7542	98.8885	94.5313	98.752
	98.7561	98.89	94.5394	98.7551
	98.7583	98.8913	94.5468	98.758
	98.7605	98.8925	94.5539	98.7609
	98.7627	98.8935	94.5607	98.7643
	98.7653	98.8939	94.567	98.7672
	98.7681	98.894	94.5729	98.7696
	98.7705	98.8938	94.5787	98.7723
	98.773	98.8931	94.5841	98.7749
	98.7754	98.8925	94.5893	98.7772
	98.7772	98.892	94.5945	98.7797
	98.7788	98.8911	94.5992	98.7823
	98.7798	98.8899	94.6036	98.7844
	98.7805	98.8884	94.6076	98.7861
	98.7804	98.8867	94.6111	98.7872
	98.78	98.8845	94.6142	98.7878
	98.7794	98.882	94.6169	98.7877
	98.7786	98.8794	94.6197	98.7868
	98.7773	98.8768	94.6225	98.785
	98.7758	98.8744	94.6256	98.7822
	98.7741	98.8726	94.629	98.7791
	98.7726	98.8716	94.6325	98.7761
	98.7713	98.8712	94.6356	98.7728
	98.77	98.8715	94.6384	98.7696
	98.7685	98.8721	94.6404	98.7669
	98.7675	98.8732	94.6411	98.7642
	98.7669	98.8746	94.6409	98.7624
	98.7662	98.8765	94.6397	98.7611
	98.7661	98.8787	94.6376	98.7608
	98.7665	98.8811	94.6347	98.7607
	98.7669	98.8838	94.6316	98.7613
	98.768	98.8869	94.6282	98.7625
	98.7692	98.8902	94.6248	98.7635
	98.771	98.8939	94.6219	98.7651
	98.773	98.898	94.6192	98.7672
	98.7755	98.9024	94.6165	98.7694
	98.7784	98.907	94.614	98.7722
	98.7814	98.9115	94.6119	98.7752
	98.7848	98.9156	94.61	98.7787
	98.7884	98.9192	94.6082	98.7828
	98.7923	98.9223	94.6072	98.7875
	98.7965	98.925	94.6062	98.7928
	98.8006	98.9275	94.6051	98.7983
	98.805	98.93	94.6044	98.8042
	98.8097	98.9323	94.6037	98.8104
	98.8149	98.9347	94.6035	98.8165
	98.8204	98.9375	94.6036	98.8228
	98.8258	98.9402	94.604	98.8293
	98.8316	98.9427	94.605	98.8356
	98.8375	98.9451	94.6064	98.8417
	98.843	98.947	94.6085	98.8483
	98.8482	98.9484	94.6111	98.8544
	98.8537	98.9488	94.6142	98.8599
	98.8589	98.9486	94.6178	98.8654
	98.8637	98.9477	94.6218	98.8701
	98.8684	98.9462	94.6267	98.8741
	98.8728	98.9444	94.6323	98.8771
	98.8766	98.9423	94.6386	98.8794
	98.8806	98.9398	94.6458	98.8814
	98.8842	98.9371	94.6538	98.8828
	98.8877	98.9338	94.6622	98.8843
	98.8908	98.93	94.6712	98.8858
	98.8933	98.9258	94.6809	98.8873
	98.8953	98.9213	94.6908	98.8894
	98.8968	98.9165	94.7014	98.8917
	98.8981	98.9117	94.7125	98.8945
	98.8987	98.9072	94.7239	98.8974
	98.8991	98.9025	94.7356	98.9
	98.8995	98.8986	94.7469	98.9018
	98.8997	98.8947	94.7582	98.9028
	98.8996	98.8914	94.7687	98.9035
	98.8998	98.8881	94.7783	98.9032
	98.8994	98.8847	94.7867	98.9024
	98.8986	98.8815	94.7943	98.9017
	98.8977	98.8782	94.8007	98.9004
	98.8968	98.8752	94.8063	98.8986
	98.8957	98.872	94.811	98.897
	98.8946	98.869	94.8148	98.8949
	98.8934	98.8657	94.8177	98.8926
	98.8919	98.8622	94.8203	98.8903
	98.8901	98.8583	94.8225	98.8882
	98.8881	98.8543	94.8244	98.8861
	98.8854	98.8499	94.8261	98.8841
	98.8828	98.8451	94.8274	98.8818
	98.8795	98.8396	94.8283	98.8792
	98.8757	98.8339	94.8292	98.8763
	98.8715	98.8276	94.83	98.873
	98.867	98.821	94.8305	98.8689
	98.8621	98.8144	94.8307	98.8649
	98.8569	98.8081	94.8309	98.8603
	98.8517	98.8022	94.8311	98.8553
	98.8465	98.7972	94.8306	98.8497
	98.8414	98.793	94.8304	98.8437
	98.8374	98.7896	94.8303	98.8375
	98.8345	98.7873	94.8306	98.8308
	98.8333	98.7859	94.8311	98.8242
	98.8322	98.7849	94.831	98.8177
	98.8311	98.7833	94.8291	98.8121
	98.8286	98.7808	94.8252	98.8076
	98.8237	98.7766	94.8184	98.8046
	98.8167	98.7708	94.8087	98.8037
	98.8076	98.7635	94.7964	98.8035
	98.7972	98.7551	94.7824	98.8032
	98.7855	98.7463	94.7671	98.8013
	98.7731	98.7371	94.7512	98.7962
	98.7608	98.7277	94.7353	98.7881
	98.7484	98.7184	94.7191	98.7768
	98.7357	98.7091	94.7027	98.7632
	98.7233	98.7	94.6867	98.7478
	98.7106	98.6912	94.6707	98.7314
	98.698	98.6829	94.6548	98.7148
	98.685	98.6751	94.6393	98.6982
	98.6722	98.6675	94.6238	98.6819
	98.6595	98.6604	94.6088	98.666
	98.6472	98.6539	94.5941	98.6505
	98.6358	98.6476	94.58	98.6358
	98.6256	98.6418	94.5666	98.6221
	98.6165	98.6365	94.5539	98.6091
	98.6084	98.6323	94.5421	98.5973
	98.6009	98.6284	94.5311	98.587
	98.5944	98.6253	94.5208	98.5781
	98.589	98.6226	94.5117	98.571
	98.5843	98.6205	94.5031	98.5652
	98.5806	98.6187	94.4958	98.5602
	98.5782	98.6172	94.4894	98.5564
	98.5766	98.6159	94.4838	98.5538
	98.5759	98.6146	94.479	98.5521
	98.5762	98.6136	94.4755	98.5515
	98.5769	98.6126	94.4733	98.5522
	98.5785	98.6121	94.4729	98.5543
	98.581	98.6121	94.474	98.5575
	98.5841	98.6124	94.4761	98.5628
	98.5875	98.6128	94.4793	98.5697
	98.5914	98.6134	94.4836	98.5782
	98.5952	98.6145	94.4887	98.5885
	98.5993	98.6159	94.4939	98.6006
	98.6037	98.6174	94.4989	98.6139
	98.6079	98.6195	94.5033	98.6279
	98.6122	98.6216	94.5072	98.6421
	98.6164	98.624	94.5105	98.6551
	98.6207	98.6264	94.5131	98.6658
	98.6253	98.629	94.5152	98.6725
	98.6302	98.6313	94.5166	98.6751
	98.6354	98.6336	94.5171	98.6735
	98.6402	98.6356	94.5164	98.6689
	98.6438	98.6369	94.5137	98.6624
	98.6449	98.6369	94.5087	98.6552
	98.6441	98.6364	94.5009	98.6479
	98.6411	98.6349	94.4915	98.6411
	98.6371	98.6331	94.481	98.6349
	98.6331	98.632	94.4707	98.6292
	98.6292	98.631	94.4611	98.6235
	98.6261	98.6305	94.4529	98.6183
	98.6236	98.6304	94.4457	98.6138
	98.6219	98.6304	94.4397	98.6102
	98.6207	98.6307	94.4346	98.6076
	98.62	98.6319	94.43	98.6057
	98.6201	98.6338	94.4268	98.6051
	98.6217	98.6368	94.425	98.6056
	98.6247	98.6409	94.4248	98.6074
	98.6291	98.6457	94.4265	98.6105
	98.6345	98.6507	94.4295	98.6149
	98.641	98.6561	94.4342	98.6204
	98.6482	98.6615	94.4397	98.6278
	98.6563	98.667	94.4459	98.6371
	98.6653	98.6727	94.4527	98.6483
	98.6746	98.6792	94.4598	98.6608
	98.6843	98.6865	94.4675	98.6746
	98.6947	98.6948	94.476	98.6891
	98.7059	98.7035	94.4855	98.7044
	98.7179	98.7129	94.4965	98.72
	98.7309	98.7224	94.5091	98.736
	98.7446	98.7325	94.5224	98.7522
	98.7585	98.7428	94.5367	98.7686
	98.7729	98.7535	94.5516	98.7853
	98.7873	98.7645	94.5671	98.8016
	98.802	98.776	94.5826	98.8177
	98.8171	98.7875	94.5985	98.8326
	98.8322	98.7985	94.6144	98.8462
	98.8472	98.8088	94.6296	98.8586
	98.8616	98.8181	94.6444	98.8696
	98.8748	98.8264	94.6584	98.8794
	98.8865	98.8336	94.6716	98.8886
	98.897	98.8398	94.6838	98.8974
	98.9059	98.8448	94.6948	98.9057
	98.9136	98.8486	94.7042	98.9139
	98.9201	98.8511	94.7123	98.9218
	98.9255	98.8526	94.7191	98.9287
	98.9303	98.8529	94.7249	98.935
	98.9347	98.8527	94.7297	98.9402
	98.9389	98.8522	94.7338	98.9443
	98.9428	98.8519	94.7373	98.9476
	98.9462	98.852	94.7403	98.9504
	98.9495	98.8527	94.743	98.9526
	98.9521	98.8543	94.7454	98.9546
	98.9541	98.8563	94.7472	98.9561
	98.9556	98.8588	94.7484	98.9569
	98.9571	98.8616	94.7493	98.9574
	98.9582	98.864	94.7503	98.9577
	98.9594	98.8664	94.7516	98.9579
	98.9603	98.8682	94.7531	98.9582
	98.9608	98.8695	94.7546	98.9589
	98.9615	98.8704	94.7562	98.9604
	98.962	98.8714	94.758	98.9622
	98.9627	98.8732	94.7601	98.9643
	98.9642	98.8757	94.7625	98.9658
	98.9663	98.8792	94.765	98.9668
	98.9694	98.8829	94.768	98.9676
	98.9733	98.8861	94.7712	98.9681
	98.9778	98.8882	94.7746	98.9689
	98.9823	98.8889	94.7777	98.9703
	98.9865	98.889	94.7798	98.9724
	98.9904	98.8886	94.7814	98.9758
	98.9936	98.8886	94.7819	98.9803
	98.9966	98.889	94.7816	98.9862
	98.9994	98.8903	94.7809	98.9924
	99.0022	98.8924	94.7803	98.999
	99.0052	98.8947	94.7802	99.0051
	99.0089	98.8974	94.7806	99.0106
	99.0132	98.8999	94.7819	99.016
	99.0178	98.9026	94.784	99.021
	99.0226	98.9054	94.7868	99.0262
	99.027	98.9088	94.7901	99.0312
	99.0309	98.9128	94.7939	99.0363
	99.0344	98.9174	94.7983	99.0413
	99.0376	98.9222	94.8027	99.0459
	99.0407	98.9275	94.8068	99.05
	99.0439	98.9321	94.8107	99.0534
	99.047	98.9363	94.8145	99.0562
	99.05	98.9402	94.8181	99.0577
	99.0529	98.9445	94.8221	99.0589
	99.0555	98.9494	94.8259	99.0594
	99.0579	98.9554	94.8296	99.0598
	99.0605	98.9622	94.833	99.0605
	99.0626	98.9699	94.8357	99.0613
	99.0645	98.9776	94.8373	99.0622
	99.0663	98.9844	94.8373	99.0629
	99.067	98.9898	94.8353	99.0639
	99.0667	98.993	94.8316	99.065
	99.0653	98.9943	94.8266	99.0654
	99.0626	98.9947	94.8212	99.0657
	99.0595	98.9954	94.8168	99.0658
	99.0569	98.9978	94.8131	99.0653
	99.0548	99.0019	94.8105	99.0632
	99.0531	99.0074	94.8085	99.0603
	99.052	99.0126	94.8067	99.0563
	99.0517	99.0166	94.8058	99.0526
	99.0523	99.0181	94.8059	99.0502
	99.0542	99.0171	94.8078	99.049
	99.0579	99.0145	94.8117	99.0494
	99.0634	99.0108	94.8176	99.0513
	99.0704	99.0074	94.8257	99.0544
	99.0786	99.0046	94.8351	99.059
	99.0878	99.0024	94.8456	99.0654
	99.0978	98.9998	94.8561	99.0738
	99.1081	98.9953	94.8659	99.0836
	99.1181	98.9883	94.875	99.0946
	99.1275	98.9781	94.883	99.1058
	99.1353	98.9651	94.8897	99.1171
	99.1401	98.9503	94.8935	99.1287
	99.1401	98.9343	94.8923	99.14
	99.1343	98.9167	94.8847	99.1505
	99.1226	98.8975	94.8714	99.1599
	99.1072	98.8774	94.8536	99.1674
	99.0914	98.8571	94.8353	99.1707
	99.0784	98.8393	94.8201	99.1684
	99.071	98.8254	94.8105	99.1588
	99.07	98.8173	94.8071	99.1423
	99.0753	98.816	94.8097	99.122
	99.0855	98.8214	94.8174	99.1021
	99.0995	98.8336	94.8292	99.0871
	99.1162	98.8516	94.8442	99.0803
	99.1343	98.8736	94.8611	99.0827
	99.1534	98.8988	94.8795	99.0932
	99.1732	98.9258	94.8988	99.1105
	99.1939	98.954	94.9189	99.1328
	99.2155	98.9834	94.9401	99.1584
	99.2383	99.0143	94.9627	99.1856
	99.2618	99.048	94.9867	99.2132
	99.2861	99.0852	95.012	99.2405
	99.3109	99.1256	95.038	99.2673
	99.3357	99.1685	95.0639	99.2939
	99.3602	99.2121	95.0896	99.3201
	99.3841	99.2543	95.1145	99.3468
	99.4068	99.2936	95.1377	99.3748
	99.4287	99.3289	95.1592	99.4044
	99.4497	99.3608	95.179	99.4357
	99.4699	99.3907	95.1981	99.4683
	99.4903	99.4205	95.2179	99.501
	99.5117	99.4517	95.2392	99.5334
	99.5348	99.4845	95.2629	99.5657
	99.5603	99.5173	95.2888	99.5978
	99.5869	99.5483	95.3165	99.6301
	99.6143	99.5755	95.3456	99.6626
	99.6418	99.5976	95.3755	99.6944
	99.6692	99.6146	95.4061	99.7253
	99.6962	99.6273	95.4375	99.7542
	99.7224	99.6363	95.4692	99.7797
	99.7471	99.6428	95.5004	99.8014
	99.7694	99.6473	95.5301	99.8181
	99.7883	99.6491	95.5573	99.8287
	99.8031	99.6479	95.5808	99.8329
	99.8135	99.6422	95.5998	99.8297
	99.8194	99.6317	95.6136	99.8187
	99.8203	99.6156	95.6218	99.8001
	99.8162	99.5944	95.6241	99.7763
	99.807	99.5692	95.6204	99.7495
	99.7921	99.5398	95.6102	99.7245
	99.7718	99.5073	95.5935	99.7046
	99.7461	99.472	95.5704	99.6911
	99.7166	99.4339	95.5422	99.6835
	99.6857	99.3947	95.512	99.6797
	99.6567	99.356	95.4832	99.676
	99.6321	99.3197	95.4585	99.6704
	99.6131	99.2875	95.4394	99.6615
	99.5989	99.2599	95.4245	99.6487
	99.5873	99.2358	95.4117	99.632
	99.5756	99.2143	95.3989	99.6119
	99.5629	99.1935	95.3851	99.5892
	99.5477	99.1723	95.3697	99.5652
	99.5304	99.1498	95.3529	99.5405
	99.5105	99.1255	95.3345	99.5152
	99.4883	99.0996	95.3154	99.4895
	99.4647	99.0731	95.2954	99.4639
	99.4405	99.047	95.2749	99.4377
	99.4161	99.0218	95.2542	99.4114
	99.3922	98.9989	95.2333	99.3845
	99.369	98.9791	95.2125	99.3575
	99.347	98.9623	95.1921	99.3306
	99.3263	98.9478	95.1726	99.3047
	99.3069	98.9347	95.154	99.2806
	99.2886	98.9224	95.1368	99.2589
	99.2716	98.9101	95.1209	99.2405
	99.2559	98.8975	95.1063	99.2258
	99.2421	98.8862	95.0931	99.215
	99.2307	98.876	95.0819	99.2077
	99.2215	98.8681	95.0727	99.2028
	99.2149	98.8629	95.0664	99.1997
	99.2106	98.8595	95.063	99.1984
	99.2083	98.8573	95.0621	99.1981
	99.2075	98.8553	95.0635	99.1993
	99.2079	98.8533	95.0667	99.2013
	99.2089	98.8513	95.0712	99.2036
	99.2105	98.8496	95.0756	99.2065
	99.2123	98.8483	95.0799	99.2096
	99.2143	98.848	95.0838	99.2131
	99.2158	98.8481	95.087	99.2171
	99.2168	98.8489	95.0899	99.2218
	99.2174	98.8509	95.0928	99.2267
	99.2174	98.8535	95.0955	99.2316
	99.2171	98.8568	95.0981	99.2364
	99.2167	98.8606	95.1007	99.2398
	99.2163	98.8646	95.1029	99.2417
	99.2159	98.8687	95.1047	99.2423
	99.2157	98.8719	95.1056	99.241
	99.2154	98.8744	95.1053	99.2386
	99.2149	98.8756	95.1041	99.2355
	99.214	98.8757	95.1021	99.2319
	99.2134	98.875	95.0996	99.228
	99.2127	98.8736	95.0966	99.2242
	99.2122	98.872	95.0937	99.2199
	99.212	98.8702	95.0914	99.2154
	99.2121	98.8684	95.0894	99.2111
	99.213	98.8672	95.0881	99.2073
	99.2142	98.8663	95.0874	99.2036
	99.2153	98.8653	95.0872	99.2005
	99.2164	98.8647	95.0875	99.1975
	99.2181	98.8643	95.0885	99.1951
	99.2206	98.8645	95.0905	99.1943
	99.2239	98.8656	95.0932	99.1948
	99.2278	98.8673	95.0961	99.1965
	99.2312	98.8695	95.0979	99.1998
	99.2332	98.8716	95.0975	99.2054
	99.2334	98.8735	95.0941	99.2132
	99.2325	98.8754	95.0883	99.2232
	99.2311	98.877	95.0812	99.2341
	99.2302	98.8789	95.0748	99.2447
	99.231	98.8814	95.0701	99.2535
	99.2334	98.8847	95.0683	99.2596
	99.2373	98.8887	95.0688	99.2636
	99.2424	98.8931	95.0712	99.2664
	99.2486	98.8973	95.0742	99.2684
	99.2556	98.9008	95.0772	99.2712
	99.2631	98.9028	95.0799	99.275
	99.2712	98.9028	95.0819	99.2795
	99.2794	98.9001	95.0824	99.2853
	99.2871	98.8953	95.0812	99.2922
	99.294	98.8895	95.0786	99.2992
	99.2997	98.8837	95.0745	99.3061
	99.3043	98.8784	95.0699	99.3127
	99.3085	98.8731	95.0649	99.3185
	99.3127	98.8659	95.06	99.3229
	99.3167	98.8565	95.0552	99.3262
	99.3211	98.8451	95.0502	99.3279
	99.3262	98.8331	95.0458	99.3284
	99.3322	98.8219	95.0423	99.3291
	99.3388	98.8132	95.0406	99.3304
	99.3471	98.8076	95.0411	99.3327
	99.3573	98.8049	95.0442	99.337
	99.3687	98.8033	95.0495	99.3439
	99.3822	98.8014	95.0568	99.3533
	99.3969	98.7985	95.0656	99.3656
	99.4129	98.7951	95.0753	99.3811
	99.43	98.7943	95.0856	99.3998
	99.4487	98.7989	95.0967	99.4207
	99.4685	98.8123	95.1092	99.4437
	99.4893	98.8344	95.1233	99.468
	99.5108	98.8636	95.1392	99.4939
	99.5328	98.8967	95.1564	99.5205
	99.5547	98.9314	95.1742	99.5479
	99.5762	98.9663	95.1923	99.5761
	99.5971	99.0017	95.2104	99.6042
	99.6172	99.0392	95.228	99.6321
	99.6364	99.0797	95.2451	99.6586
	99.6543	99.1232	95.262	99.6825
	99.6719	99.1684	95.2793	99.7023
	99.6893	99.2127	95.2976	99.7181
	99.7072	99.2524	95.3171	99.7298
	99.725	99.287	95.3373	99.7393
	99.7418	99.3173	95.3569	99.7482
	99.7565	99.3448	95.3743	99.7578
	99.7692	99.3718	95.3895	99.7685
	99.7796	99.399	95.4033	99.7809
	99.7889	99.4264	95.4164	99.7939
	99.7974	99.4525	95.4298	99.8067
	99.8056	99.4754	95.444	99.8188
	99.8134	99.4942	95.4582	99.8295
	99.8205	99.5086	95.4712	99.8377
	99.8264	99.5191	95.4826	99.8432
	99.831	99.5271	95.491	99.8451
	99.8347	99.5335	95.4966	99.8433
	99.8367	99.5383	95.499	99.8381
	99.8369	99.5407	95.4989	99.8301
	99.8349	99.5393	95.4962	99.8204
	99.8305	99.5335	95.4917	99.8104
	99.8235	99.5241	95.4856	99.8011
	99.814	99.5126	95.4787	99.7925
	99.8026	99.5006	95.4713	99.7848
	99.7904	99.488	95.4637	99.7776
	99.7779	99.4747	95.4556	99.7704
	99.7653	99.4592	95.4462	99.7629
	99.7517	99.4402	95.4346	99.7547
	99.7361	99.4174	95.4197	99.7466
	99.7181	99.3912	95.4011	99.738
	99.6978	99.3627	95.3792	99.7285
[truncated: 1,553 more rows]
