# Supplementary material for: Deposition and water repelling of temperature-responsive nanopesticides on leaves
Source: Nat Commun. 2023 Oct 12;14:6401. doi: 10.1038/s41467-023-41878-3 (PMC10570302; doi:10.1038/s41467-023-41878-3)
Supplement: Supplementary file 4 — Source Data [file 41467_2023_41878_MOESM4_ESM.zip › 源数据/Figure 3.xlsx]

## Sheet: Figure 3a
	T=30 ℃			T=40 ℃			T=50 ℃
Time(h)	sample 1	sample 2	sample 3	sample 1	sample 2	sample 3	sample 1	sample 2	sample 3
0	0	0	0	0	0	0	0	0	0
2	20.566	21.756	19.2415	20.9749	21.9785	19.3415	22.4561	19.3412	22.8415
4	41.8713	40.2441	39.5413	42.5452	42.9749	42.0275	46.9749	44.0127	43.1749
8	52.8749	52.4486	52.5623	58.9749	60.5749	56.3485	70.0547	69.3546	68.0145
16	63.8785	61.4851	59.1451	65.2415	65.3749	65.0185	77.6697	77.3375	77.8541
24	63.3575	65.9984	67.6749	75.3697	76.2749	73.6785	89.9854	89.2451	89.5745
36	70.3451	71.3479	68.6745	82.0178	80.3749	78.0101	94.7452	95.6451	94.0445
48	73.6486	73.3978	73.7648	82.3415	80.4749	78.3479	94.8749	95.7749	94.1445

## Sheet: Figure 3b
	pH=4.5			pH=6.0			pH=7.4
Time(h)	sample 1	sample 2	sample 3	sample 1	sample 2	sample 3	sample 1	sample 2	sample 3
0	0	0	0	0	0	0	0	0	0
2	20.3748	21.0749	18.6575	23.4749	21.6746	19.7516	12.3854	13.3785	11.0189
4	44.3789	43.885	43.2749	42.4452	40.6849	38.345	25.389	27.2749	24.9789
8	60.1196	58.215	55.6748	51.6845	52.1453	53.645	30.5452	30.6452	30.1748
16	67.8415	67.6745	67.2845	61.3476	61.5749	61.245	35.0489	37.3541	39.355
24	76.7886	74.2454	75.7896	65.686	66.0256	65.0545	37.8795	38.6848	41.9749
36	80.3454	78.3585	76.0748	70.356	70.875	69.1745	40	41.685	42.1485
48	80.2875	80.3874	80.1749	73.6745	75.345	71.9874	43.6745	43.345	43.6746

## Sheet: Figure 3c
		Mass(%)
	Temperature(℃）	TEB NPs	TEB	PCL-b-PDMAEMA
	20.964			100
	20.974			100.099
	20.986			99.9694
	20.994			99.9694
	21.011			99.893
	21.019			99.9007
	21.038			99.893
	21.067			99.8625
	21.118			99.8243
	21.167			99.7784
	21.204			99.7173
	21.266			99.6944
	21.336			99.6791
	21.445			99.6179
	21.553			99.5797
	21.663			99.5415
	21.819			99.5033
	21.973			99.4728
	22.148			99.4269
	22.361			99.3887
	22.585			99.3658
	22.857			99.3123
	23.138			99.297
	23.456			99.2817
	23.821			99.2512
	24.194			99.2053
	24.622			99.213
	25.089			99.2053
	25.608			99.19
	26.141			99.19
	26.75			99.1365
	27.396		100	99.0831
	28.105		100.083	99.0754
	28.87		100.052	99.0754
	29.685		100.04	99.0907
	30.56		99.996	99.0907
	31.491		100.004	99.0678
	32.513		100.028	99.0754
	33.566		100.016	99.0525
	34.693	100	100	99.0678
	35.897	99.8551	99.9643	99.0525
	37.167	99.7981	99.9167	99.0143
	38.524	99.763	99.9127	99.0143
	39.946	99.6971	99.9206	99.0372
	41.446	99.6752	99.877	99.0525
	43.026	99.6488	99.8413	99.0143
	44.67	99.6181	99.8333	99.0066
	46.397	99.5611	99.8174	99.0296
	48.211	99.5128	99.8055	99.0296
	50.101	99.4645	99.7857	99.0448
	52.063	99.425	99.75	99.0219
	54.122	99.3987	99.7341	99.0066
	56.258	99.3416	99.7222	99.0448
	58.475	99.2933	99.7103	99.0525
	60.764	99.2582	99.6825	99.0219
	63.139	99.2406	99.6548	99.0066
	65.577	99.2187	99.6071	99.0066
	68.077	99.188	99.6151	99.0372
	70.631	99.1002	99.6071	99.0448
	73.256	99.087	99.6032	99.0219
	75.929	99.0387	99.6032	98.9914
	78.631	99.0212	99.5674	98.9837
	81.392	98.9773	99.5357	99.0066
	84.206	98.9465	99.5278	98.9761
	87.068	98.9114	99.5278	98.9608
	89.957	98.8895	99.5198	98.9608
	92.869	98.8631	99.5159	98.9608
	95.828	98.8412	99.5119	98.9455
	98.796	98.8412	99.5238	98.915
	101.773	98.7929	99.496	98.892
	104.767	98.749	99.5	98.8768
	107.746	98.7271	99.496	98.8615
	110.717	98.7051	99.4881	98.8538
	113.692	98.6788	99.5198	98.8385
	116.635	98.6524	99.5198	98.7927
	119.579	98.6305	99.5238	98.785
	122.502	98.6217	99.5198	98.785
	125.405	98.591	99.5238	98.7545
	128.277	98.5778	99.5397	98.7545
	131.132	98.5647	99.5357	98.7392
	133.936	98.5339	99.5476	98.7239
	136.73	98.5208	99.5674	98.6628
	139.464	98.4944	99.5754	98.6552
	142.154	98.4857	99.5952	98.6246
	144.806	98.4417	99.6111	98.6093
	147.401	98.4242	99.6151	98.5405
	149.956	98.4242	99.623	98.5252
	152.469	98.4066	99.6389	98.4718
	154.896	98.3935	99.6627	98.4794
	157.282	98.3627	99.6944	98.5023
	159.587	98.354	99.7024	98.4794
	161.861	98.3496	99.6905	98.4641
	164.072	98.3408	99.7024	98.4412
	166.204	98.3276	99.7381	98.4106
	168.292	98.2969	99.75	98.3572
	170.315	98.2837	99.7619	98.3724
	172.28	98.2793	99.7738	98.3342
	174.189	98.2881	99.8095	98.2884
	176.044	98.2662	99.8413	98.296
	177.825	98.2398	99.8333	98.2655
	179.583	98.2267	99.8254	98.2425
	181.271	98.2223	99.8492	98.2349
	182.908	98.2223	99.8611	98.1814
	184.496	98.2135	99.8809	98.1355
	186.044	98.2135	99.8968	98.105
	187.549	98.2135	99.8889	98.0668
	188.993	98.2047	99.9008	98.0515
	190.409	98.1784	99.9167	98.0362
	191.777	98.1564	99.9325	98.0286
	193.107	98.1652	99.9405	97.998
	194.405	98.1564	99.9564	97.9827
	195.684	98.1389	99.9365	97.9445
	196.915	98.1608	99.9206	97.9292
	198.123	98.1169	99.9405	97.891
	199.304	98.1125	99.9682	97.8987
	200.456	98.1257	99.9682	97.8834
	201.583	98.1477	99.9564	97.807
	202.706	98.1521	99.9564	97.7688
	203.808	98.1521	99.9365	97.7382
	204.888	98.1433	99.9484	97.7153
	205.964	98.1301	99.9444	97.6847
	207.023	98.1301	99.9484	97.6542
	208.066	98.1389	99.9405	97.6312
	209.12	98.1301	99.9484	97.6007
	210.167	98.1082	99.9365	97.5777
	211.209	98.1213	99.9087	97.5701
	212.252	98.1038	99.9008	97.5319
	213.296	98.1213	99.8889	97.4708
	214.341	98.1389	99.8333	97.4631
	215.393	98.1213	99.8135	97.4249
	216.452	98.1389	99.7738	97.3485
	217.521	98.1477	99.7301	97.2874
	218.607	98.1564	99.6944	97.2721
	219.686	98.1389	99.6468	97.211
	220.794	98.1477	99.5754	97.1346
	221.917	98.1477	99.496	97.0964
	223.043	98.1257	99.4166	97.0352
	224.199	98.1389	99.365	96.9741
	225.361	98.1345	99.3095	96.8748
	226.536	98.1213	99.1944	96.806
	227.746	98.1125	99.0635	96.7372
	228.957	98.1213	98.9484	96.6379
	230.206	98.1301	98.869	96.5768
	231.449	98.1213	98.7381	96.4239
	232.734	98.1038	98.623	96.3017
	234.041	98.0906	98.5079	96.2023
	235.351	98.073	98.373	96.1106
	236.687	98.0555	98.1864	95.9731
	238.055	98.0467	98.0515	95.805
	239.428	98.0335	97.869	95.6216
	240.825	98.0204	97.734	95.4688
	242.247	98.0116	97.5555	95.3465
	243.676	97.9809	97.3491	95.0944
	245.134	97.9633	97.1745	94.9033
	246.609	97.9238	96.9681	94.7199
	248.091	97.8755	96.7896	94.5136
	249.595	97.8536	96.5911	94.2844
	251.111	97.8316	96.3729	94.1316
	252.645	97.8009	96.1229	93.9482
	254.198	97.7614	95.8967	93.7266
	255.751	97.678	95.6546	93.5814
	257.32	97.6385	95.4046	93.3904
	258.904	97.599	95.1387	93.2452
	260.501	97.5463	94.8808	93.1688
	262.087	97.5112	94.6466	92.9854
	263.7	97.4322	94.3569	92.8173
	265.3	97.3532	94.0633	92.6492
	266.926	97.2785	93.7775	92.5193
	268.538	97.1995	93.4561	92.4047
	270.165	97.0635	93.1585	92.1831
	271.79	96.9362	92.8251	92.0379
	273.42	96.8616	92.4838	91.8851
	275.039	96.8089	92.1544	91.7399
	276.668	96.6992	91.7933	91.5641
	278.297	96.5499	91.4322	91.3578
	279.918	96.3743	91.0473	91.1515
	281.534	96.2339	90.6226	90.9376
	283.158	96.0671	90.198	90.7618
	284.765	95.931	89.7734	90.5326
	286.372	95.7335	89.317	90.3186
	287.973	95.5579	88.8607	90.0283
	289.583	95.3779	88.3924	89.822
	291.178	95.1189	87.9082	89.4705
	292.762	94.8775	87.3765	89.1572
	294.352	94.6932	86.805	88.8897
	295.918	94.443	86.2574	88.4695
	297.493	94.1972	85.6502	88.0798
	299.063	93.9206	85.0431	87.6748
	300.607	93.609	84.4121	87.3462
	302.153	93.3149	83.7216	86.8725
	303.707	93.0252	83.0509	86.307
	305.233	92.6565	82.3287	85.7339
	306.761	92.2658	81.5508	85.1608
	308.287	91.9103	80.7492	84.5266
	309.803	91.4801	79.9317	83.8389
	311.307	91.0543	79.0706	83.0366
	312.817	90.611	78.1658	82.1808
	314.316	90.1282	77.2293	81.2104
	315.81	89.5883	76.2253	80.217
	317.298	88.9913	75.2212	79.1625
	318.781	88.3856	74.1815	78.0011
	320.254	87.7579	73.0783	76.8549
	321.726	87.1082	71.9195	75.7622
	323.199	86.4893	70.7409	74.6619
	324.659	85.7826	69.4829	73.6685
	326.133	85.054	68.1892	72.7974
	327.577	84.3253	66.6654	72.2167
	329.032	83.5879	65.2526	71.6818
	330.486	82.8461	63.8081	71.3609
	331.935	82.0516	62.2683	71.0323
	333.382	81.2571	60.6254	70.7267
	334.829	80.4319	58.8635	70.5891
	336.279	79.5935	57.1372	70.3905
	337.729	78.7288	55.1927	70.2682
	339.17	77.8465	53.2878	70.1154
	340.612	76.9292	51.26	69.9396
	342.07	75.9635	49.1567	69.8021
	343.522	75.0198	46.982	69.6951
	344.967	74.0233	44.7121	69.5805
	346.424	73.0752	42.3231	69.4353
	347.873	72.0788	39.8548	69.2443
	349.326	71.078	37.2674	69.1602
	350.781	70.0026	34.5609	69.0533
	352.246	68.9316	31.7751	68.8546
	353.704	67.9045	28.8702	68.6024
	355.18	66.8466	25.7232	68.419
	356.641	65.7976	22.5961	68.2357
	358.106	64.7617	18.7508	68.0064
	359.572	63.6775	15.1554	67.7772
	361.056	62.6328	11.6235	67.5174
	362.523	61.6232	8.21461	67.1964
	364.009	60.6136	5.99627	66.845
	365.484	59.6392	5.62721	66.5164
	366.962	58.6823	5.42879	66.1191
	368.449	57.7649	5.35339	65.6377
	369.937	56.9616	5.31767	65.2097
	371.429	56.1101	5.29386	64.82
	372.912	55.3727	5.27402	64.247
	374.393	54.6703	5.25417	63.6968
	375.891	53.9768	5.25021	63.0931
	377.382	53.3491	5.23434	62.3902
	378.894	52.7829	5.21449	61.6872
	380.392	52.2649	5.20656	60.9689
	381.891	51.7997	5.15894	60.1895
	383.399	51.3607	5.13512	59.3031
	384.901	50.9525	5.09544	58.3251
	386.413	50.5882	5.03591	57.3928
	387.926	50.2678	4.99623	56.3689
	389.43	49.9605	4.96448	55.3144
	390.944	49.6971	4.93671	54.13
	392.463	49.4689	4.8613	52.8769
	393.976	49.2275	4.78987	51.6314
	395.497	49.0343	4.73828	50.3018
	397.015	48.8631	4.70257	48.957
	398.533	48.6744	4.64304	47.5128
	400.054	48.4988	4.59939	46.0304
	401.578	48.3891	4.53986	44.4945
	403.096	48.2793	4.48033	42.9587
	404.611	48.1608	4.42875	41.3769
	406.143	47.9984	4.397	39.757
	407.665	47.9062	4.34144	38.1294
	409.186	47.7921	4.30572	36.4484
	410.716	47.6648	4.21445	34.7673
	412.243	47.5419	4.16287	33.1627
	413.78	47.3971	4.12318	31.4587
	415.304	47.2786	4.07556	29.8541
	416.836	47.1644	4.05968	28.2036
	418.349	47.024	3.97635	26.6295
	419.878	46.8572	3.94063	25.0554
	421.409	46.6816	3.87317	23.5119
	422.946	46.4928	3.82951	22.0524
	424.468	46.3261	3.78586	20.6235
	425.991	46.1066	3.76206	19.1564
	427.511	45.8739	3.73031	17.8574
	429.045	45.6852	3.70253	16.4438
	430.573	45.4174	3.64301	15.1677
	432.088	45.1541	3.62713	13.9146
	433.609	44.8819	3.58744	12.8142
	435.127	44.5703	3.5795	11.7139
	436.65	44.2411	3.54776	10.8123
	438.166	43.8943	3.51998	9.96408
	439.681	43.5475	3.48824	9.20761
	441.205	43.1349	3.45252	8.69565
	442.72	42.6916	3.43268	8.19134
	444.235	42.2175	3.40887	7.78635
	445.741	41.761	3.38902	7.51891
	447.256	41.2694	3.36918	7.2744
	448.778	40.7251	3.33743	7.0528
	450.277	40.1369	3.31759	6.89234
	451.776	39.5619	3.29775	6.77008
	453.278	38.886	3.27791	6.64782
	454.776	38.2232	3.25806	6.54848
	456.288	37.5472	3.22235	6.50264
	457.783	36.8185	3.20251	6.4033
	459.278	36.068	3.18664	6.34217
	460.775	35.2954	3.17076	6.26576
	462.266	34.4965	3.16679	6.19699
	463.758	33.7284	3.15886	6.1435
	465.248	32.9119	3.14298	6.09766
	466.738	32.1043	3.12711	6.04417
	468.231	31.2922	3.09933	5.98304
	469.721	30.5285	3.06758	5.91426
	471.201	29.7516	3.05965	5.89898
	472.693	29.0054	3.06361	5.83785
	474.173	28.303	3.04377	5.78437
	475.665	27.6227	3.0279	5.78436
	477.147	26.9555	3.01599	5.76144
	478.638	26.3058	2.98821	5.67739
	480.122	25.6869	2.9644	5.66211
	481.611	25.1031	2.95647	5.60862
	483.109	24.5413	2.96044	5.59334
	484.589	23.9707	2.93663	5.56277
	486.084	23.4132	2.91678	5.54749
	487.573	22.8645	2.92075	5.51693
	489.062	22.3334	2.89694	5.47872
	490.556	21.7803	2.88504	5.45579
	492.043	21.2404	2.86123	5.43287
	493.539	20.7093	2.82948	5.40231
	495.031	20.1607	2.82551	5.38703
	496.517	19.5813	2.8017	5.3641
	498.008	18.9623	2.78582	5.34118
	499.502	18.3566	2.76599	5.31825
	500.996	17.6894	2.75011	5.28769
	502.473	16.9695	2.76202	5.28005
	503.973	16.1619	2.74217	5.24949
	505.461	15.3103	2.7263	5.25712
	506.953	14.4281	2.71836	5.22656
	508.44	13.5151	2.71836	5.17307
	509.929	12.5933	2.69455	5.18071
	511.408	11.6452	2.66677	5.18071
	512.898	10.6927	2.66281	5.16543
	514.374	9.81916	2.6509	5.11958
	515.858	8.94566	2.61518	5.1043
	517.35	8.13361	2.61915	5.08138
	518.825	7.34352	2.60328	5.03553
	520.306	6.64999	2.58741	5.03553
	521.788	5.9784	2.59137	5.0661
	523.28	5.40339	2.58344	5.03553
	524.766	4.89861	2.55566	4.99732
	526.233	4.41138	2.54772	4.99732
	527.716	3.99877	2.52788	4.9744
	529.196	3.64323	2.52391	4.9744
	530.691	3.33158	2.51597	4.99733
	532.163	3.05505	2.51597	4.9362
	533.649	2.83996	2.5001	4.89799
	535.137	2.64244	2.48026	4.89799
	536.613	2.47125	2.47629	4.85978
	538.1	2.34835	2.46438	4.8445
	539.572	2.19471	2.46042	4.82158
	541.052	2.10254	2.44851	4.86743
	542.534	2.01914	2.43661	4.89035
	544.018	1.93135	2.41676	4.87507
	545.488	1.85673	2.40486	4.86743
	546.969	1.79089	2.40089	4.8063
	548.448	1.76016	2.39295	4.79101
	549.917	1.72944	2.37708	4.80629
	551.401	1.68993	2.37708	4.79866
	552.863	1.65482	2.36517	4.7146
	554.345	1.62848	2.33343	4.72988
	555.821	1.59776	2.32152	4.75281
	557.298	1.55386	2.31359	4.76809
	558.771	1.5363	2.30564	4.76809
	560.256	1.50119	2.29771	4.69932
	561.742	1.47923	2.28183	4.7146
	563.216	1.46168	2.26596	4.68404
	564.698	1.4529	2.25009	4.66111
	566.194	1.4134	2.23024	4.69932
	567.669	1.41339	2.24612	4.70696
	569.17	1.40023	2.23025	4.7146
	570.66	1.40023	2.21437	4.6764
	572.154	1.36512	2.20644	4.66111
	573.653	1.35633	2.20644	4.63819
	575.154	1.34755	2.18263	4.62291
	576.645	1.32122	2.16278	4.62291
	578.148	1.31244	2.135	4.59998
	579.655	1.32122	2.1231	4.59998
	581.156	1.29927	2.1231	4.59998
	582.659	1.28172	2.1112	4.59234
	584.176	1.27293	2.10326	4.59999
	585.676	1.27293	2.09929	4.59998
	587.181	1.26416	2.09929	4.56942
	588.691	1.27732	2.08341	4.5847
	590.202	1.26415	2.08738	4.56178
	591.713	1.25538	2.08342	4.56178
	593.221	1.26416	2.06357	4.51593
	594.732	1.23343	2.05167	4.52357
	596.239	1.21587	2.02389	4.47772
	548.448	1.21149	2.01595
	549.917	1.22465	2.00405
	551.401	1.22465	2.01198
	552.863	1.22904	2.02389
	554.345	1.22026	2.01595
	555.821	1.20709	1.98024
	557.298	1.2027	1.95643
	558.771	1.18954	1.95246
	560.256	1.18954	1.94849
	561.742	1.17637	1.92865
	563.216	1.18076	1.93261
	564.698	1.19832	1.93261
	566.194	1.19392	1.92468
	567.669	1.19392	1.89293
	569.17	1.16759	1.885
	570.66	1.17198	1.89293
	572.154	1.15003	1.885
	573.653	1.12809	1.86912
	575.154	1.13247	1.84928
	576.645	1.13247	1.84928
	578.148	1.14125	1.85325
	579.655	1.13247	1.8215
	581.156	1.14125	1.8334
	582.659	1.15003	1.82547
	584.176	1.14125	1.80563
	585.676	1.13247	1.80563
	587.181	1.10614	1.79769
	588.691	1.10175	1.78975
	590.202	1.1193	1.78182
	591.713	1.09297	1.75404
	593.221	1.11052	1.72229
	594.732	1.13247
	596.239	1.10614
		1.10614
		1.10175
		1.11492
		1.11492
		1.09736
		1.07102

## Sheet: Figure 3d
		Mass(%)
	Temperature(℃）	TEB NPs	TEB	PCL-b-PDMAEMA
	20.964			9.934
	20.974			-10.825
	20.986			0
	20.994			-4.49529
	21.011			0.955
	21.019			-0.402105
	21.038			-1.05379
	21.067			-0.749216
	21.118			-0.93551
	21.167			-1.65216
	21.204			-0.369839
	21.266			-0.218286
	21.336			-0.560826
	21.445			-0.353704
	21.553			-0.347364
	21.663			-0.244936
	21.819			-0.198442
	21.973			-0.262
	22.148			-0.179343
	22.361			-0.102366
	22.585			-0.196654
	22.857			-0.0543772
	23.138			-0.0480503
	23.456			-0.083726
	23.821			-0.122922
	24.194			0.0178505
	24.622			-0.0163597
	25.089			-0.0294412
	25.608			0
	26.141			-0.0878325
	26.75			-0.0828019
	27.396		0.122739	-0.0107757
	28.105		-0.051045	0
	28.87		-0.0198831	0.0187485
	29.685		-0.0771201	0
	30.56		0.0149811	-0.0246187
	31.491		0.0490928	0.00747554
	32.513		-0.0270068	-0.0217759
	33.566		-0.0360682	0.013567
	34.693	-0.099759	-0.0862802	-0.0126993
	35.897	-0.0430967	-0.131185	-0.0300787
	37.167	-0.028277	-0.0107588	0
	38.524	-0.0563699	0.0242073	0.0161181
	39.946	-0.0197392	-0.1455	0.0101867
	41.446	-0.0248162	-0.118671	-0.0241772
	43.026	-0.0305771	-0.0286282	-0.0046472
	44.67	-0.0593757	-0.0588148	0.0132716
	46.397	-0.0531243	-0.046124	0
	48.211	-0.0532892	-0.08	0.00808466
	50.101	-0.0454661	-0.148833	-0.011682
	52.063	-0.031013	-0.0653086	-0.00742108
	54.122	-0.0692476	-0.0504661	0.0178839
	56.258	-0.0598389	-0.0533632	0.0034461
	58.475	-0.0442191	-0.118213	-0.0133508
	60.764	-0.0223126	-0.113852	-0.00643368
	63.139	-0.0283226	-0.188221	0
	65.577	-0.0392839	0.0326337	0.012224
	68.077	-0.116587	-0.0301521	0.00299139
	70.631	-0.0173518	-0.0140283	-0.00873143
	73.256	-0.0638757	0	-0.0114328
	75.929	-0.0223852	-0.113038	-0.00283124
	78.631	-0.0577632	-0.0988785	0.00830496
	81.392	-0.0384481	-0.0230814	-0.0108635
	84.206	-0.0446819	0	-0.00533892
	87.068	-0.0278553	-0.0196535	0
	89.957	-0.0320706	-0.00908467	0
	92.869	-0.0264458	-0.00823285	-0.00516391
	95.828	0	0.0233333	-0.0102999
	98.796	-0.056934	-0.0510662	-0.00769903
	101.773	-0.0509281	0.00679795	-0.00510354
	104.767	-0.0250457	-0.00628165	-0.00512924
	107.746	-0.0246076	-0.0113917	-0.00257489
	110.717	-0.0282618	0.0434932	-0.00513613
	113.692	-0.0286928	0	-0.0155759
	116.635	-0.0230462	0.00485924	-0.00259851
	119.579	-0.00911734	-0.00427341	0
	122.502	-0.0311032	0.00419219	-0.010527
	125.405	-0.0130396	0.0154528	0
	128.277	-0.0129273	-0.00360328	-0.005352
	131.132	-0.029128	0.0102322	-0.00545292
	133.936	-0.0122512	0.0163561	-0.0218754
	136.73	-0.0240897	0.00608429	-0.0027981
	139.464	-0.00779751	0.0142426	-0.0113606
	142.154	-0.0382738	0.0110049	-0.00576171
	144.806	-0.0150989	0.00258317	-0.026501
	147.401	0	0.00494088	-0.00598437
	149.956	-0.0142683	0.00940723	-0.0212813
	152.469	-0.0105276	0.0134273	0.00314791
	154.896	-0.0239517	0.0170279	0.00960604
	157.282	-0.00680093	0.00413757	-0.00994356
	159.587	-0.00329827	-0.00592537	-0.00672389
	161.861	-0.00643906	0.00570676	-0.0103663
	164.072	-0.00940714	0.0164866	-0.0143341
	166.204	-0.0217173	0.0053432	-0.0256176
	168.292	-0.00913949	0.00516927	0.00755318
	170.315	-0.00297627	0.00502746	-0.0194453
	172.28	0.00583389	0.0146094	-0.0240126
	174.189	-0.0143586	0.0126203	0.00411858
	176.044	-0.0170265	-0.00306178	-0.0171646
	177.825	-0.00828823	-0.00300758	-0.0130376
	179.583	-0.00271155	0.00878598	-0.00452604
	181.271	0	0.00432462	-0.0326756
	182.908	-0.00527327	0.00708318	-0.0288728
	184.496	0	0.00564367	-0.0197415
	186.044	0	-0.00281261	-0.0253889
	187.549	-0.00506636	0.00427802	-0.0105817
	188.993	-0.0151583	0.00574584	-0.010791
	190.409	-0.0123592	0.00560141	-0.00558484
	191.777	0.00494091	0.00272321	-0.022985
	193.107	-0.00486966	0.0053468	-0.0117719
	194.405	-0.00965366	-0.00664434	-0.0298747
	195.684	0.0119749	-0.00526351	-0.0124129
	196.915	-0.0239368	0.00655868	-0.0316223
	198.123	-0.00236022	0.00919256	0.00646909
	199.304	0.00702775	0	-0.013264
	200.456	0.0116693	-0.00397328	-0.0678083
	201.583	0.00231295	0	-0.034016
	202.706	0	-0.0067277	-0.0277402
	203.808	-0.00459205	0.00408935	-0.0212222
	204.888	-0.00686653	-0.00137608	-0.0284015
	205.964	0	0.00139543	-0.0288671
	207.023	0.00455865	-0.00282863	-0.0219751
	208.066	-0.00457532	0.00290525	-0.0290035
	209.12	-0.0113386	-0.00440413	-0.0218909
	210.167	0.00681512	-0.0105387	-0.00733212
	211.209	-0.00910737	-0.00308471	-0.0366347
	212.252	0.00912637	-0.00471496	-0.0585531
	213.296	0.00916019	-0.0225905	-0.00731107
	214.341	-0.00915055	-0.00826395	-0.0363114
	215.393	0.00925672	-0.0169139	-0.0721631
	216.452	0.00463569	-0.019357	-0.0571843
	217.521	0.00464302	-0.0159038	-0.0140701
	218.607	-0.00939042	-0.0221901	-0.0566538
	219.686	0.00468767	-0.0340141	-0.0689615
	220.794	0	-0.0393702	-0.034016
	221.917	-0.0120407	-0.0401061	-0.05429
	223.043	0.00719668	-0.0270957	-0.0528802
	224.199	-0.0024214	-0.0301573	-0.085492
	225.361	-0.00737402	-0.0636912	-0.0585272
	226.536	-0.00493261	-0.0765848	-0.0568347
	227.746	0.00499994	-0.0687862	-0.0820314
	228.957	0.00503155	-0.0486936	-0.0489355
	230.206	-0.00504888	-0.0834608	-0.122951
	231.449	-0.0101857	-0.0766245	-0.0951454
	232.734	-0.00782531	-0.0782325	-0.0759979
	234.041	-0.0104276	-0.0953569	-0.07
	235.351	-0.010515	-0.136138	-0.102949
	236.687	-0.00534385	-0.100545	-0.122881
	238.055	-0.00802924	-0.14184	-0.133569
	239.428	-0.00815985	-0.107421	-0.109391
	240.825	-0.00548068	-0.145899	-0.0859781
	242.247	-0.0194616	-0.174587	-0.176459
	243.676	-0.0111564	-0.149751	-0.131021
	245.134	-0.0255498	-0.183758	-0.124333
	246.609	-0.0313509	-0.160585	-0.13921
	248.091	-0.0144028	-0.180718	-0.15242
	249.595	-0.014498	-0.203599	-0.100805
	251.111	-0.020521	-0.239018	-0.119549
	252.645	-0.026714	-0.217498	-0.142685
	254.198	-0.057359	-0.233889	-0.093483
	255.751	-0.0270919	-0.246802	-0.121753
	257.32	-0.0272673	-0.25914	-0.0916615
	258.904	-0.0367551	-0.257438	-0.0478454
	260.501	-0.0248023	-0.23159	-0.115624
	262.087	-0.0564761	-0.286538	-0.104222
	263.7	-0.0556408	-0.288187	-0.10507
	265.3	-0.0538384	-0.281507	-0.0798893
	266.926	-0.0570465	-0.313597	-0.071098
	268.538	-0.099032	-0.290088	-0.1362
	270.165	-0.0925745	-0.321453	-0.0893415
	271.79	-0.0544676	-0.321359	-0.0937546
	273.42	-0.0386211	-0.309568	-0.0896794
	275.039	-0.0809821	-0.336561	-0.107882
	276.668	-0.109816	-0.325333	-0.126648
	278.297	-0.129867	-0.351219	-0.127279
	279.918	-0.103814	-0.371825	-0.132395
	281.534	-0.123373	-0.372474	-0.108221
	283.158	-0.100867	-0.363545	-0.142643
	284.765	-0.14471	-0.384786	-0.133136
	286.372	-0.132307	-0.379679	-0.18137
	287.973	-0.13175	-0.381014	-0.128141
	289.583	-0.19127	-0.386088	-0.22037
	291.178	-0.177645	-0.417399	-0.197787
	292.762	-0.136657	-0.440258	-0.168201
	294.352	-0.183164	-0.420614	-0.26837
	295.918	-0.179553	-0.453115	-0.247427
	297.493	-0.201406	-0.449745	-0.257952
	299.063	-0.225997	-0.454597	-0.212804
	300.607	-0.212645	-0.497841	-0.30643
	302.153	-0.20887	-0.471967	-0.363872
	303.707	-0.265459	-0.499481	-0.37555
	305.233	-0.27785	-0.537905	-0.375055
	306.761	-0.253053	-0.54127	-0.415609
	308.287	-0.307695	-0.547181	-0.453629
	309.803	-0.298378	-0.564682	-0.533457
	311.307	-0.311982	-0.597224	-0.566769
	312.817	-0.3386	-0.606183	-0.647376
	314.316	-0.375972	-0.649005	-0.664897
	315.81	-0.411416	-0.634241	-0.708656
	317.298	-0.418904	-0.665219	-0.783177
	318.781	-0.429928	-0.689937	-0.778132
	320.254	-0.446181	-0.73017	-0.742305
	321.726	-0.421027	-0.731608	-0.746999
	323.199	-0.48139	-0.782326	-0.680381
	324.659	-0.489362	-0.797597	-0.590977
	326.133	-0.492997	-0.931449	-0.402168
	327.577	-0.495578	-0.874233	-0.367613
	329.032	-0.495194	-0.884568	-0.220725
	330.486	-0.534291	-0.948128	-0.226755
	331.935	-0.529318	-1.00793	-0.211232
	333.382	-0.54977	-1.08096	-0.0950505
	334.829	-0.556316	-1.06364	-0.137016
	336.279	-0.577254	-1.19221	-0.0843098
	337.729	-0.581589	-1.17657	-0.106058
	339.17	-0.604348	-1.24868	-0.12188
	340.612	-0.639098	-1.30718	-0.0943341
	342.07	-0.620459	-1.35579	-0.0736713
	343.522	-0.657694	-1.41959	-0.0793213
	344.967	-0.618867	-1.48939	-0.0996431
	346.424	-0.656829	-1.56027	-0.131838
	347.873	-0.652835	-1.63141	-0.0578458
	349.326	-0.709837	-1.72057	-0.0735248
	350.781	-0.701398	-1.76876	-0.135612
	352.246	-0.672635	-1.88385	-0.172948
	353.704	-0.692312	-2.04748	-0.12425
	355.18	-0.691543	-2.05459	-0.125524
	356.641	-0.677065	-2.5483	-0.156471
	358.106	-0.709547	-2.37007	-0.156371
	359.572	-0.686393	-2.36562	-0.175066
	361.056	-0.663758	-2.28326	-0.218765
	362.523	-0.662013	-1.49081	-0.236536
	364.009	-0.640243	-0.24903	-0.222758
	365.484	-0.632452	-0.134067	-0.268836
	366.962	-0.603939	-0.0505701	-0.323732
	368.449	-0.531957	-0.0243824	-0.287574
	369.937	-0.557669	-0.0163981	-0.261197
	371.429	-0.485145	-0.0136076	-0.38644
	372.912	-0.471672	-0.0136709	-0.371474
	374.393	-0.457172	-0.00273672	-0.402983
	375.891	-0.418732	-0.0109597	-0.471482
	377.382	-0.377493	-0.0136803	-0.464934
	378.894	-0.344377	-0.00545764	-0.479489
	380.392	-0.31102	-0.0328418	-0.51995
	381.891	-0.292633	-0.0164047	-0.587785
	383.399	-0.273231	-0.0274983	-0.651167
	384.901	-0.244518	-0.0407743	-0.616558
	386.413	-0.214468	-0.027441	-0.676742
	387.926	-0.206355	-0.0217616	-0.701117
	389.43	-0.178073	-0.019218	-0.782287
	390.944	-0.153497	-0.051757	-0.824978
	392.463	-0.162354	-0.0488247	-0.823206
	393.976	-0.12971	-0.0355058	-0.874135
	395.497	-0.115664	-0.0242427	-0.885935
	397.015	-0.127019	-0.0403867	-0.951383
	398.533	-0.118787	-0.0298158	-0.974615
	400.054	-0.0736515	-0.0406071	-1.00778
	401.578	-0.0740991	-0.0404688	-1.01177
	403.096	-0.0800738	-0.0349463	-1.04405
	404.611	-0.110259	-0.0213802	-1.05738
	406.143	-0.0614943	-0.0377448	-1.06936
	407.665	-0.0778965	-0.0242661	-1.10524
	409.186	-0.0862472	-0.061297	-1.09873
	410.716	-0.0827604	-0.0346402	-1.05084
	412.243	-0.0976091	-0.026854	-1.10865
	413.78	-0.0803452	-0.0318313	-1.05293
	415.304	-0.0770113	-0.0107516	-1.07734
	416.836	-0.0956161	-0.0559265	-1.04037
	418.349	-0.112097	-0.0239248	-1.02949
	419.878	-0.118796	-0.0447939	-1.00817
	421.409	-0.128395	-0.0291263	-0.949545
	422.946	-0.112398	-0.0290031	-0.938843
	424.468	-0.148296	-0.0157303	-0.963296
	425.991	-0.156864	-0.0209848	-0.854611
	427.511	-0.127449	-0.0183853	-0.921507
	429.045	-0.181164	-0.0393391	-0.835136
	430.573	-0.176989	-0.0104406	-0.827156
	432.088	-0.184634	-0.0261977	-0.723425
	433.609	-0.209162	-0.00524439	-0.724855
	435.127	-0.220791	-0.0208955	-0.592037
	436.65	-0.235258	-0.0184337	-0.559479
	438.166	-0.232569	-0.020923	-0.499317
	439.681	-0.277104	-0.0234385	-0.335934
	441.205	-0.29834	-0.0131653	-0.332876
	442.72	-0.31837	-0.0157056	-0.267322
	444.235	-0.305764	-0.0131896	-0.177582
	445.741	-0.33083	-0.0131651	-0.161392
	447.256	-0.365546	-0.0210685	-0.145597
	448.778	-0.393431	-0.0130784	-0.107045
	450.277	-0.385646	-0.013262	-0.0815616
	451.776	-0.454902	-0.0130869	-0.0813971
	453.278	-0.442758	-0.0132247	-0.066316
	454.776	-0.450346	-0.0235399	-0.0303177
	456.288	-0.488368	-0.0132531	-0.0664482
	457.783	-0.502736	-0.0105239	-0.0408888
	459.278	-0.515718	-0.010629	-0.0510431
	460.775	-0.533294	-0.00263439	-0.0461234
	462.266	-0.512787	-0.00528667	-0.035851
	463.758	-0.543924	-0.0105235	-0.0307653
	465.248	-0.542779	-0.0106226	-0.0358988
	466.738	-0.542452	-0.0186819	-0.040945
	468.231	-0.505798	-0.0211524	-0.0461605
	469.721	-0.521776	-0.00527615	-0.0103245
	471.201	-0.497467	0.00263822	-0.0409718
	472.693	-0.467593	-0.0132179	-0.0361349
	474.173	-0.44849	-0.0106082	-6.70237e-06
	475.665	-0.444497	-0.0079242	-0.0154657
	477.147	-0.43051	-0.0186193	-0.0563716
	478.638	-0.412329	-0.015852	-0.0102964
	480.122	-0.384583	-0.00528325	-0.0359239
	481.611	-0.371837	0.00264311	-0.0102001
	483.109	-0.379909	-0.0159158	-0.0206557
	484.589	-0.368203	-0.0132512	-0.0102206
	486.084	-0.361447	0.00264133	-0.020524
	487.573	-0.354787	-0.0158312	-0.0256613
	489.062	-0.365545	-0.00795987	-0.0153482
	490.556	-0.356374	-0.0158311	-0.0154136
	492.043	-0.349879	-0.0211246	-0.0204278
	493.539	-0.362395	-0.00265554	-0.0102412
	495.031	-0.382454	-0.015905	-0.0154308
	496.517	-0.407983	-0.0105656	-0.0153722
	498.008	-0.396684	-0.0132819	-0.015348
	499.502	-0.442443	-0.0104957	-0.0204553
	500.996	-0.471106	0.00798252	-0.00517268
	502.473	-0.528574	-0.0132333	-0.0203733
	503.973	-0.560592	-0.0105309	0.00512765
	505.461	-0.580837	-0.00535037	-0.0204826
	506.953	-0.599471	0	-0.0359718
	508.44	-0.604845	-0.0158414	0.00513099
	509.929	-0.621711	-0.0184707	0
	511.408	-0.620521	-0.00262425	-0.0102549
	512.898	-0.575057	-0.00796123	-0.0310635
	514.374	-0.573535	-0.0237029	-0.0102968
	515.858	-0.533538	0.00264667	-0.0153618
	517.35	-0.518439	-0.010566	-0.0310841
	518.825	-0.454175	-0.0105658	0
	520.306	-0.444173	0.00263475	0.0206277
	521.788	-0.378543	-0.0053008	-0.0204891
	523.28	-0.332749	-0.0184583	-0.025714
	524.766	-0.322029	-0.00526878	0
	526.233	-0.273074	-0.0131303	-0.0154548
	527.716	-0.234677	-0.00263963	0
	529.196	-0.206393	-0.00529333	0.0153378
	530.691	-0.183618	0	-0.0415274
	532.163	-0.142917	-0.0105099	-0.0257138
	533.649	-0.130722	-0.0132356	0
	535.137	-0.114127	-0.00263439	-0.0258882
	536.613	-0.0813358	-0.00787688	-0.0102757
	538.1	-0.10202	-0.00264883	-0.0155702
	539.572	-0.0611195	-0.0078823	0.0309801
	541.052	-0.0555267	-0.00796509	0.0154656
	542.534	-0.0585267	-0.013085	-0.0102964
	544.018	-0.0495159	-0.00796525	-0.00519738
	545.488	-0.0436315	-0.00262738	-0.0412759
	546.969	-0.0204867	-0.00528632	-0.010338
	548.448	-0.0203714	-0.010559	0.0104017
	549.917	-0.0263048	0	-0.00514147
	551.401	-0.0234534	-0.00793466	-0.0574974
	552.863	-0.01756	-0.021076	0.0103105
	554.345	-0.0204666	-0.00789264	0.0155351
	555.821	-0.0295027	-0.00531142	0.0103454
	557.298	-0.0117615	-0.00527178	0
	558.771	-0.0236113	-0.0052798	-0.0463104
	560.256	-0.0146109	-0.0105092	0.0102825
	561.742	-0.0118023	-0.0106016	-0.0207327
	563.216	-0.00589254	-0.01058	-0.0154723
	564.698	-0.0265995	-0.0131541	0.025542
	566.194	-6.72495e-06	0.0106508	0.00517952
	567.669	-0.00883809	-0.0106223	0.00509004
	569.17	0	-0.0105165	-0.0256378
	570.66	-0.0237546	-0.00530786	-0.0102341
	572.154	-0.00597549	0	-0.0152899
	573.653	-0.00589266	-0.0159375	-0.0101801
	575.154	-0.0178268	-0.0131632	0
	576.645	-0.00598509	-0.0187442	-0.0152563
	578.148	0.00589654	-0.00792821	0
	579.655	-0.0149013	0	0
	581.156	-0.0118985	-0.00787568	-0.0050832
	582.659	-0.00592729	-0.00534313	0.00504275
	584.176	0	-0.00267342	-6.66667e-06
	585.676	-0.00590966	0	-0.0203056
	587.181	0.00890965	-0.0106792	0.0101195
	588.691	-0.00893487	0.00268069	-0.0151683
	590.202	-0.00597009	-0.00265416	0
	591.713	0.00594452	-0.0133309	-0.0304045
	593.221	-0.0206937	-0.00797064	0.00505632
	594.732	-0.011889	-0.0186567	-0.0304243
	596.239	-0.00297558	-0.0053324	0.00750994
	548.448	0.00887953	-0.00798138
	549.917	0	0.00536169
	551.401	0.00296223	0.00795591
	552.863	-0.00590451	-0.00530734
	554.345	-0.00889252	-0.0240632
	555.821	-0.00296822	-0.0159058
	557.298	-0.0089041	-0.0026698
	558.771	0	-0.00264483
	560.256	-0.00891051	-0.0132796
	561.742	0.00297226	0.00263657
	563.216	0.0119132	0
	564.698	-0.00297708	-0.00526228
	566.194	0	-0.0213079
	567.669	-0.0179852	-0.00524124
	569.17	0.00296417	0.00528667
	570.66	-0.0149217	-0.0052345
	572.154	-0.0148147	-0.0105725
	573.653	0.00299583	-0.0132089
	575.154	0	0
	576.645	0.00598113	0.00263968
	578.148	-0.00596869	-0.0209426
	579.655	0.00598509	0.00787563
	581.156	0.00599706	-0.00522398
	582.659	-0.00600157	-0.013139
	584.176	-0.00598484	0
	585.676	-0.0179484	-0.00523391
	587.181	-0.00300893	-0.00522719
	588.691	0.0119306	-0.00525162
	590.202	-0.0178748	-0.0183853
	591.713	0.012029	-0.0210544
	593.221	0.0148313	0.00288684
	594.732	-0.0179603
	596.239	0
		-0.00298236
		0.0089227
		0
		-0.0118484
		-0.0176426
		0.00179762

## Sheet: Figure 3e
	Cumulative remaining rate(%)
	TEB NPs			Free TEB			SC			WP
Irradiation time(h)	sample 1	sample 2	sample 3	sample 1	sample 2	sample 3	sample 1	sample 2	sample 3	sample 1	sample 2	sample 3
0	100	100	100	100	100	100	100	100	100	100	100	100
0.5	95.412	96.3415	93.5748	83.1482	82.6354	81.0596	89.3485	89.6385	88.6452	84.1415	87.3575	85.3845
1	92.9841	90.3586	88.1456	70.1346	71.6745	69.0416	83.3416	82.596	84.3154	76.0248	75.4132	74.0247
2	87.0417	85.5165	82.8745	65.3516	63.412	60.3941	77.3465	79.2455	76.7485	70.6641	71.1275	69.8741
4	78.3452	79.5746	76.6746	57.6841	55.3541	55.375	71.6749	70.3748	68.7416	62.3875	63.56	61.5275
6	68.1452	71.8561	73.6746	50.749	49.3678	51.0452	59.3472	60.2749	58.3475	54.3586	51.3542	53.979
9	65.3542	66.3416	63.8745	41.6842	39.3854	36.2749	48.3645	49.4745	46.275	42.68	42.8563	41.0456
12	60.6874	60.3479	59.3415	27.9742	30.6745	29.6415	42.2415	38.0485	40.6742	37.5746	34.5545	36.413
