# Supplementary material for: Deposition and water repelling of temperature-responsive nanopesticides on leaves
Source: Nat Commun. 2023 Oct 12;14:6401. doi: 10.1038/s41467-023-41878-3 (PMC10570302; doi:10.1038/s41467-023-41878-3)
Supplement: Supplementary file 4 — Source Data [file 41467_2023_41878_MOESM4_ESM.zip › 源数据/Figure 4.xlsx]

## Sheet: Figure 4c
	Liquid hloding capacity(mg/cm2)
	On Wheat Leaves			On Tomato Leaves
	sample 1	sample 2	sample 3	sample 1	sample 2	sample 3
Water	0.23156	0.19416	0.21152	5.875	5.275	5.5512
WP	0.72415	0.65152	0.88152	9.152	8.5563	10.2156
SC	2.583	2.56052	2.53456	10.1465	9.592	10.7652
TEB solution	1.38856	1.58852	1.5942	7.38562	7.19452	7.91521
BCP solution	4.052	4.21523	3.74156	11.952	11.752	12.1985
TEB NPs	7.74152	7.44586	7.7852	17.6414	17.4352	17.8056

## Sheet: Figure 4d
	Retention Ratio(%)
	sample 1	sample 2	sample 3
TEB-WP	60.5454	61.5241	59.7079
TEB-SC	67.9395	70.1415	66.7942
TEB NPs	81.3842	83.4419	80.0145
