# Supplementary material for: Deposition and water repelling of temperature-responsive nanopesticides on leaves
Source: Nat Commun. 2023 Oct 12;14:6401. doi: 10.1038/s41467-023-41878-3 (PMC10570302; doi:10.1038/s41467-023-41878-3)
Supplement: Supplementary file 4 — Source Data [file 41467_2023_41878_MOESM4_ESM.zip › 源数据/Figure 5.xlsx]

## Sheet: Figure 5c
	Retention Ratio(%)
Temperature(℃)	sample 1	sample 2	sample 3
30	81.485	81.9851	81.2485
40	93.2948	94.2414	92.5148
50	97.5445	97.4415	97.7478
