# Supplementary material for: Deposition and water repelling of temperature-responsive nanopesticides on leaves
Source: Nat Commun. 2023 Oct 12;14:6401. doi: 10.1038/s41467-023-41878-3 (PMC10570302; doi:10.1038/s41467-023-41878-3)
Supplement: Supplementary file 4 — Source Data [file 41467_2023_41878_MOESM4_ESM.zip › 源数据/Figure 6.xlsx]

## Sheet: Figure 6e
	Inhibition Rate（%）
	TEB NPs			SC			WP
Drug Concentration（μg/mL）	sample 1	sample 2	sample 3	sample 1	sample 2	sample 3	sample 1	sample 2	sample 3
0.039	19.1126	16.041	19.1126	9.89761	12.9693	9.89761	8.87372	6.82594	9.89761
0.156	36.5188	37.5427	36.5188	28.3276	28.3276	29.3515	21.1604	21.1604	26.2799
0.625	75.4266	76.4505	74.4027	62.116	63.1399	64.1638	63.1399	63.1399	64.1638
2.5	100	100	100	100	100	100	97.9522	97.9522	98.9761
10	100	100	100	100	100	100	100	100	100

## Sheet: Figure 6f
	Inhibition Rate（%）
	TEB NPs			SC			WP
Drug Concentration（μg/mL）	sample 1	sample 2	sample 3	sample 1	sample 2	sample 3	sample 1	sample 2	sample 3
0.039	28.1385	26.4069	29.0043	20.3463	20.3463	21.2121	20.3463	20.3463	18.6147
0.156	40.2597	40.2597	40.2597	32.4675	31.6017	35.9307	33.3333	30.7359	29.8701
0.625	64.5022	64.5022	67.0996	53.2468	58.4416	55.8442	53.2468	52.381	51.5152
2.5	84.4156	88.7446	86.1472	79.2208	83.5498	80.9524	78.355	76.6234	80.0866
10	100	100	100	93.0736	89.6104	94.8052	92.2078	93.9394	90.4762
