# Supplementary material for: Deposition and water repelling of temperature-responsive nanopesticides on leaves
Source: Nat Commun. 2023 Oct 12;14:6401. doi: 10.1038/s41467-023-41878-3 (PMC10570302; doi:10.1038/s41467-023-41878-3)
Supplement: Supplementary file 4 — Source Data [file 41467_2023_41878_MOESM4_ESM.zip › 源数据/Figure 7.xlsx]

## Sheet: Figure 7b
	Control Efficacy(%)
	TEB NPs			SC			WP
Concentration(μg/mL)	sample 1	sample 2	sample 3	sample 1	sample 2	sample 3	sample 1	sample 2	sample 3
5	80.3786	81.7341	78.8109	49.2415	51.4475	50.7355	34.0542	38.4163	36.9042
20	86.9485	85.0414	86.0585	68.9845	67.0345	66.3341	67.3855	65.9749	63.0185
100	96.6471	99.5523	95.8169	83.9341	85.5414	80.1475	78.6745	80.9548	76.6984

## Sheet: Figure 7d
	Control Efficacy(%)
	TEB NPs			SC			WP
Concentration(μg/mL)	sample 1	sample 2	sample 3	sample 1	sample 2	sample 3	sample 1	sample 2	sample 3
5	58.64	58.7485	58.4749	43.7812	44.1542	43.3741	15.8644	17.8052	16.812
20	82.1445	83.0749	84.052	57.6748	58.2452	59.9451	29.7415	28.3748	30.6748
100	94.0185	96.0745	95.5	85.1452	85.4852	86.3412	71.5785	71.2445	71.0749

## Sheet: Figure 7f
	Control Efficacy(%)
	TEB NPs			SC			WP
Concentration(μg/mL)	sample 1	sample 2	sample 3	sample 1	sample 2	sample 3	sample 1	sample 2	sample 3
5	69.4852	68.4142	67.0415	56.0852	52.0852	51.0452	41.0896	43.0852	39.0485
20	82.6586	80.3654	85.8986	68.2086	70.6416	71.4152	56.349	54.6145	53.4152
100	97.9541	97.0014	96.3163	89.5414	93.0415	86.1412	91.6492	89.2376	94.2649

## Sheet: Figure 7h
	Control Efficacy(%)
	TEB NPs			SC			WP
Concentration(μg/mL)	sample 1	sample 2	sample 3	sample 1	sample 2	sample 3	sample 1	sample 2	sample 3
5	57.981	54.1845	55.8512	36.976	39.7851	34.0521	29.1585	27.1896	33.1856
20	69.9553	68.052	71.952	57.3784	55.0236	59.1842	55.152	58.0452	59.9856
100	87.8424	86.1048	88.7562	78.8988	75.6029	82.1451	61.1852	62.4785	69.3854
