# Supplementary material for: Deposition and water repelling of temperature-responsive nanopesticides on leaves
Source: Nat Commun. 2023 Oct 12;14:6401. doi: 10.1038/s41467-023-41878-3 (PMC10570302; doi:10.1038/s41467-023-41878-3)
Supplement: Supplementary file 4 — Source Data [file 41467_2023_41878_MOESM4_ESM.zip › 源数据/Figure 8.xlsx]

## Sheet: Figure 8a
	Survival Rate(%)
	TEB NPs			SC			WP
Concentration(μg/mL)	sample 1	sample 2	sample 3	sample 1	sample 2	sample 3	sample 1	sample 2	sample 3
0.1	86.667	86.667	93.333	66.666	66.666	66.666	86.667	86.667	80
0.5	86.667	86.667	86.667	60	53.333	60	80	80	73.333
1	73.333	73.333	73.333	33.333	33.333	33.333	66.667	66.667	73.333
5	60	60	66.666	13.333	13.333	13.333	46.667	53.333	46.667
10	53.333	46.667	53.333	0	0	0	40	40	33.333

## Sheet: Figure 8b
	Cell Viability(%)
	TEB NPs						SC						WP
Concentration(μg/mL)	sample 1	sample 2	sample 3	sample 4	sample 5	sample 6	sample 1	sample 2	sample 3	sample 4	sample 5	sample 6	sample 1	sample 2	sample 3	sample 4	sample 5	sample 6
1	94.9225	96.797	97.7357	97.1349	96.0973	99.3562	78.4218	78.655	78.1886	77.5249	77.5727	73.9312	89.9635	88.9429	88.8809	87.149	84.3714	87.1511
5	81.7677	79.7763	80.9703	78.2039	78.7843	80.5951	74.592	73.797	75.7899	74.0627	72.224	72.0807	82.47	79.2145	80.5735	78.7797	82.0215	81.1671
10	78.0039	78.4039	75.192	78.0179	76.9858	76.9838	62.037	60.1543	61.7628	62.037	62.0369	65.0247	75.1902	72.1998	75.7879	73.8183	72.1194	75.1878
25	75.79	72.045	73.2409	71.635	71.2942	73.996	41.7023	41.522	44.745	43.6779	45.2922	43.4986	59.4757	59.0428	62.4356	59.8732	59.5836	59.6011
50	43.3231	41.9944	42.3257	42.9007	43.3226	43.3367	30.1838	30.6751	29.2101	27.3773	29.5629	29.5928	41.7253	40.9092	42.7059	39.1661	43.1724	42.108
